# Supplementary material for: ADAR RNA editing on antisense RNAs results in apparent U-to-C base changes on overlapping sense transcripts
Source: Front Cell Dev Biol. 2023 Jan 6;10:1080626. doi: 10.3389/fcell.2022.1080626 (PMC9852825; doi:10.3389/fcell.2022.1080626)
Supplement: Supplementary file 1 [file Table1.XLS]

## Sheet: Supplmentary_table
Chromosome	Position	Sub_type	Overlap_start	Overlap_end	Gene_Name	Gene_strand	Antisense_gene_name	Tissue(s)
chr1	15152624	AG	15152532	15153618	TMEM51	+	TMEM51-AS1	kidney
chr1	15152625	AG	15152532	15153618	TMEM51	+	TMEM51-AS1	kidney
chr1	15152626	AG	15152532	15153618	TMEM51	+	TMEM51-AS1	kidney
chr1	19215860	TC	19215660	19240704	EMC1	-	EMC1-AS1	brnftl
chr1	19215907	TC	19215660	19240704	EMC1	-	EMC1-AS1	brnftl
chr1	19216963	TC	19215660	19240704	EMC1	-	EMC1-AS1	brnftl
chr1	19216965	TC	19215660	19240704	EMC1	-	EMC1-AS1	brnftl
chr1	19216971	TC	19215660	19240704	EMC1	-	EMC1-AS1	brnftl
chr1	19218601	AG	19215660	19240704	EMC1	-	EMC1-AS1	brnftl
chr1	19218649	AG	19215660	19240704	EMC1	-	EMC1-AS1	brnftl
chr1	19231273	AG	19215660	19240704	EMC1	-	EMC1-AS1	brnftl
chr1	19231299	AG	19215660	19240704	EMC1	-	EMC1-AS1	brnftl
chr1	19232750	AG	19215660	19240704	EMC1	-	EMC1-AS1	kidney
chr1	19232772	AG	19215660	19240704	EMC1	-	EMC1-AS1	kidney
chr1	20644516	TC	20642657	20651511	PINK1	+	PINK1-AS	brnstrtm
chr1	20644537	TC	20642657	20651511	PINK1	+	PINK1-AS	brnstrtm
chr1	20648510	TC	20642657	20651511	PINK1	+	PINK1-AS	brnprtl
chr1	20648520	TC	20642657	20651511	PINK1	+	PINK1-AS	brnftl
chr1	20648525	AG	20642657	20651511	PINK1	+	PINK1-AS	brnprtl
chr1	20648526	TC	20642657	20651511	PINK1	+	PINK1-AS	brnprtl
chr1	20648533	TC	20642657	20651511	PINK1	+	PINK1-AS	brnprtl
chr1	20648535	TC	20642657	20651511	PINK1	+	PINK1-AS	brnprtl
chr1	20648536	TC	20642657	20651511	PINK1	+	PINK1-AS	brnoccptl
chr1	20648540	TC	20642657	20651511	PINK1	+	PINK1-AS	brnoccptl, brnprtl
chr1	20648547	TC	20642657	20651511	PINK1	+	PINK1-AS	brnftl
chr1	20648551	TC	20642657	20651511	PINK1	+	PINK1-AS	brnprtl
chr1	20648558	AG	20642657	20651511	PINK1	+	PINK1-AS	brnprtl
chr1	20648561	AG	20642657	20651511	PINK1	+	PINK1-AS	brnprtl
chr1	20648562	TC	20642657	20651511	PINK1	+	PINK1-AS	brnoccptl
chr1	20648588	TC	20642657	20651511	PINK1	+	PINK1-AS	brnoccptl
chr1	20648591	TC	20642657	20651511	PINK1	+	PINK1-AS	brnftl
chr1	20648592	AG	20642657	20651511	PINK1	+	PINK1-AS	brnoccptl
chr1	20648595	TC	20642657	20651511	PINK1	+	PINK1-AS	brnoccptl, brnftl
chr1	20648599	TC	20642657	20651511	PINK1	+	PINK1-AS	brnftl
chr1	20648608	AG	20642657	20651511	PINK1	+	PINK1-AS	kidney
chr1	20648609	AG	20642657	20651511	PINK1	+	PINK1-AS	brnoccptl
chr1	20648610	AG	20642657	20651511	PINK1	+	PINK1-AS	kidney
chr1	20649024	AG	20642657	20651511	PINK1	+	PINK1-AS	brnprtl
chr1	20649028	AG	20642657	20651511	PINK1	+	PINK1-AS	brnprtl
chr1	20649045	TC	20642657	20651511	PINK1	+	PINK1-AS	brnoccptl
chr1	20649063	AG	20642657	20651511	PINK1	+	PINK1-AS	brnoccptl, brnftl
chr1	20649067	AG	20642657	20651511	PINK1	+	PINK1-AS	brnoccptl
chr1	20649075	TC	20642657	20651511	PINK1	+	PINK1-AS	brnoccptl
chr1	20649077	AG	20642657	20651511	PINK1	+	PINK1-AS	brnoccptl, brnftl
chr1	20649080	TC	20642657	20651511	PINK1	+	PINK1-AS	brnoccptl
chr1	20649082	TC	20642657	20651511	PINK1	+	PINK1-AS	brnprtl
chr1	20649083	TC	20642657	20651511	PINK1	+	PINK1-AS	brnoccptl, brnprtl
chr1	20649090	TC	20642657	20651511	PINK1	+	PINK1-AS	brnoccptl
chr1	20649092	TC	20642657	20651511	PINK1	+	PINK1-AS	brnoccptl
chr1	20649094	AG	20642657	20651511	PINK1	+	PINK1-AS	brnprtl
chr1	20649104	AG	20642657	20651511	PINK1	+	PINK1-AS	brnoccptl, brnprtl
chr1	20649126	TC	20642657	20651511	PINK1	+	PINK1-AS	kidney
chr1	20649139	TC	20642657	20651511	PINK1	+	PINK1-AS	kidney
chr1	20649159	TC	20642657	20651511	PINK1	+	PINK1-AS	brnprtl
chr1	20649170	AG	20642657	20651511	PINK1	+	PINK1-AS	brnprtl
chr1	20649176	TC	20642657	20651511	PINK1	+	PINK1-AS	brnoccptl
chr1	20649188	TC	20642657	20651511	PINK1	+	PINK1-AS	brnprtl
chr1	20649192	AG	20642657	20651511	PINK1	+	PINK1-AS	brnprtl
chr1	20649196	TC	20642657	20651511	PINK1	+	PINK1-AS	brnprtl
chr1	20649200	TC	20642657	20651511	PINK1	+	PINK1-AS	brnprtl
chr1	20649212	TC	20642657	20651511	PINK1	+	PINK1-AS	brnoccptl
chr1	20649215	AG	20642657	20651511	PINK1	+	PINK1-AS	brnoccptl
chr1	20649229	AG	20642657	20651511	PINK1	+	PINK1-AS	brnoccptl
chr1	20649582	TC	20642657	20651511	PINK1	+	PINK1-AS	brnftl
chr1	20649585	TC	20642657	20651511	PINK1	+	PINK1-AS	brnftl
chr1	20649602	TC	20642657	20651511	PINK1	+	PINK1-AS	brnftl
chr1	20649617	TC	20642657	20651511	PINK1	+	PINK1-AS	brnftl
chr1	20649625	TC	20642657	20651511	PINK1	+	PINK1-AS	brnftl
chr1	20650501	TC	20642657	20651511	PINK1	+	PINK1-AS	brnftl
chr1	20650506	AG	20642657	20651511	PINK1	+	PINK1-AS	brnftl
chr1	20650544	AG	20642657	20651511	PINK1	+	PINK1-AS	brnftl
chr1	20650548	TC	20642657	20651511	PINK1	+	PINK1-AS	brnftl, kidney
chr1	20650560	TC	20642657	20651511	PINK1	+	PINK1-AS	kidney
chr1	20650587	TC	20642657	20651511	PINK1	+	PINK1-AS	brnftl
chr1	20650592	TC	20642657	20651511	PINK1	+	PINK1-AS	kidney
chr1	20650615	TC	20642657	20651511	PINK1	+	PINK1-AS	brnoccptl
chr1	20650618	TC	20642657	20651511	PINK1	+	PINK1-AS	brnoccptl, brnftl
chr1	20650621	TC	20642657	20651511	PINK1	+	PINK1-AS	brnstrtm, brnftl
chr1	20650630	TC	20642657	20651511	PINK1	+	PINK1-AS	kidney
chr1	20650645	TC	20642657	20651511	PINK1	+	PINK1-AS	brnstrtm, kidney
chr1	20650663	TC	20642657	20651511	PINK1	+	PINK1-AS	brnstrtm
chr1	20650666	TC	20642657	20651511	PINK1	+	PINK1-AS	kidney
chr1	20650671	TC	20642657	20651511	PINK1	+	PINK1-AS	brnstrtm
chr1	20650689	TC	20642657	20651511	PINK1	+	PINK1-AS	brnoccptl
chr1	20650692	TC	20642657	20651511	PINK1	+	PINK1-AS	brnftl
chr1	20650694	TC	20642657	20651511	PINK1	+	PINK1-AS	brnftl
chr1	20650698	TC	20642657	20651511	PINK1	+	PINK1-AS	brnprtl
chr1	20650702	TC	20642657	20651511	PINK1	+	PINK1-AS	brnprtl, brnfrntlcrtx
chr1	20650708	TC	20642657	20651511	PINK1	+	PINK1-AS	brnstrtm
chr1	20650711	TC	20642657	20651511	PINK1	+	PINK1-AS	brnstrtm
chr1	20650716	TC	20642657	20651511	PINK1	+	PINK1-AS	brnoccptl, kidney
chr1	20650717	AG	20642657	20651511	PINK1	+	PINK1-AS	brnoccptl
chr1	20650719	TC	20642657	20651511	PINK1	+	PINK1-AS	brnprtl
chr1	20650722	AG	20642657	20651511	PINK1	+	PINK1-AS	brnstrtm
chr1	20650725	AG	20642657	20651511	PINK1	+	PINK1-AS	brnstrtm
chr1	20650726	AG	20642657	20651511	PINK1	+	PINK1-AS	brnoccptl
chr1	20650729	TC	20642657	20651511	PINK1	+	PINK1-AS	brnstrtm, brnoccptl, brnprtl
chr1	20650737	TC	20642657	20651511	PINK1	+	PINK1-AS	brnfrntlcrtx
chr1	20650741	TC	20642657	20651511	PINK1	+	PINK1-AS	brnoccptl
chr1	20650746	TC	20642657	20651511	PINK1	+	PINK1-AS	brnoccptl
chr1	20650760	TC	20642657	20651511	PINK1	+	PINK1-AS	brnstrtm
chr1	20650763	TC	20642657	20651511	PINK1	+	PINK1-AS	kidney
chr1	20650769	TC	20642657	20651511	PINK1	+	PINK1-AS	brnstrtm
chr1	20650775	TC	20642657	20651511	PINK1	+	PINK1-AS	brnoccptl
chr1	20650828	TC	20642657	20651511	PINK1	+	PINK1-AS	brnprtl, kidney
chr1	20650829	TC	20642657	20651511	PINK1	+	PINK1-AS	brnprtl
chr1	20650845	TC	20642657	20651511	PINK1	+	PINK1-AS	kidney
chr1	20650852	AG	20642657	20651511	PINK1	+	PINK1-AS	brnprtl
chr1	20650854	AG	20642657	20651511	PINK1	+	PINK1-AS	brnprtl
chr1	20650856	TC	20642657	20651511	PINK1	+	PINK1-AS	brnprtl
chr1	20650876	TC	20642657	20651511	PINK1	+	PINK1-AS	kidney
chr1	20650884	AG	20642657	20651511	PINK1	+	PINK1-AS	brnprtl
chr1	20650925	TC	20642657	20651511	PINK1	+	PINK1-AS	brnoccptl
chr1	20650950	TC	20642657	20651511	PINK1	+	PINK1-AS	brnoccptl
chr1	20650953	AG	20642657	20651511	PINK1	+	PINK1-AS	brnoccptl
chr1	20650957	AG	20642657	20651511	PINK1	+	PINK1-AS	brnoccptl
chr1	20650971	AG	20642657	20651511	PINK1	+	PINK1-AS	brnoccptl
chr1	20650982	TC	20642657	20651511	PINK1	+	PINK1-AS	brnoccptl
chr1	20650988	TC	20642657	20651511	PINK1	+	PINK1-AS	kidney
chr1	20650997	TC	20642657	20651511	PINK1	+	PINK1-AS	brnoccptl
chr1	20651002	TC	20642657	20651511	PINK1	+	PINK1-AS	brnoccptl
chr1	20651009	TC	20642657	20651511	PINK1	+	PINK1-AS	brnoccptl, kidney
chr1	20651011	TC	20642657	20651511	PINK1	+	PINK1-AS	brnoccptl
chr1	20651034	TC	20642657	20651511	PINK1	+	PINK1-AS	brnftl
chr1	20651035	TC	20642657	20651511	PINK1	+	PINK1-AS	brnoccptl
chr1	20651049	TC	20642657	20651511	PINK1	+	PINK1-AS	brnoccptl
chr1	20651070	TC	20642657	20651511	PINK1	+	PINK1-AS	brnoccptl, brnftl
chr1	20651086	TC	20642657	20651511	PINK1	+	PINK1-AS	brnoccptl
chr1	20651092	TC	20642657	20651511	PINK1	+	PINK1-AS	brnftl
chr1	20651110	TC	20642657	20651511	PINK1	+	PINK1-AS	brnftl
chr1	20651118	TC	20642657	20651511	PINK1	+	PINK1-AS	brnoccptl
chr1	20651173	AG	20642657	20651511	PINK1	+	PINK1-AS	brnoccptl
chr1	20651177	AG	20642657	20651511	PINK1	+	PINK1-AS	brnoccptl
chr1	20651179	TC	20642657	20651511	PINK1	+	PINK1-AS	brnprtl
chr1	20651182	AG	20642657	20651511	PINK1	+	PINK1-AS	brnprtl
chr1	20651185	AG	20642657	20651511	PINK1	+	PINK1-AS	brnoccptl
chr1	20651188	AG	20642657	20651511	PINK1	+	PINK1-AS	brnprtl
chr1	20651189	AG	20642657	20651511	PINK1	+	PINK1-AS	brnprtl
chr1	20651190	TC	20642657	20651511	PINK1	+	PINK1-AS	brnstrtm, brnoccptl
chr1	20651192	TC	20642657	20651511	PINK1	+	PINK1-AS	brnoccptl, kidney
chr1	20651202	AG	20642657	20651511	PINK1	+	PINK1-AS	brnstrtm
chr1	20651208	AG	20642657	20651511	PINK1	+	PINK1-AS	brnstrtm
chr1	20651213	TC	20642657	20651511	PINK1	+	PINK1-AS	brnoccptl, brnftl, brnprtl, kidney
chr1	20651220	TC	20642657	20651511	PINK1	+	PINK1-AS	brnfrntlcrtx
chr1	20651221	AG	20642657	20651511	PINK1	+	PINK1-AS	brnoccptl
chr1	20651226	AG	20642657	20651511	PINK1	+	PINK1-AS	brnoccptl, brnftl
chr1	20651228	TC	20642657	20651511	PINK1	+	PINK1-AS	brnprtl, kidney
chr1	20651229	AG	20642657	20651511	PINK1	+	PINK1-AS	brnoccptl
chr1	20651230	AG	20642657	20651511	PINK1	+	PINK1-AS	brnstrtm
chr1	20651234	TC	20642657	20651511	PINK1	+	PINK1-AS	brnstrtm, brnoccptl, brnftl, kidney, brnfrntlcrtx
chr1	20651241	TC	20642657	20651511	PINK1	+	PINK1-AS	brnprtl
chr1	20651244	AG	20642657	20651511	PINK1	+	PINK1-AS	brnftl
chr1	20651244	AG	20642657	20651511	PINK1	+	PINK1-AS	brnstrtm
chr1	20651247	TC	20642657	20651511	PINK1	+	PINK1-AS	brnprtl
chr1	20651256	TC	20642657	20651511	PINK1	+	PINK1-AS	brnprtl
chr1	20651268	AG	20642657	20651511	PINK1	+	PINK1-AS	brnstrtm
chr1	20651272	TC	20642657	20651511	PINK1	+	PINK1-AS	brnprtl
chr1	20651280	AG	20642657	20651511	PINK1	+	PINK1-AS	brnstrtm
chr1	20651290	AG	20642657	20651511	PINK1	+	PINK1-AS	brnstrtm
chr1	20651402	TC	20642657	20651511	PINK1	+	PINK1-AS	brnprtl
chr1	20651409	TC	20642657	20651511	PINK1	+	PINK1-AS	brnprtl
chr1	23760692	TC	23743155	23762059	ELOA	+	ELOA-AS1	brnprtl
chr1	23760736	TC	23743155	23762059	ELOA	+	ELOA-AS1	brnprtl
chr1	23761015	TC	23743155	23762059	ELOA	+	ELOA-AS1	brnprtl
chr1	23761044	TC	23743155	23762059	ELOA	+	ELOA-AS1	brnprtl
chr1	23761065	TC	23743155	23762059	ELOA	+	ELOA-AS1	kidney
chr1	23761071	AG	23743155	23762059	ELOA	+	ELOA-AS1	brnoccptl
chr1	23761093	TC	23743155	23762059	ELOA	+	ELOA-AS1	kidney
chr1	23761113	AG	23743155	23762059	ELOA	+	ELOA-AS1	brnoccptl
chr1	35359251	TC	35358822	35366077	ZMYM4	+	ZMYM4-AS1	brnftl, brnfrntlcrtx
chr1	35359274	TC	35358822	35366077	ZMYM4	+	ZMYM4-AS1	brnftl
chr1	35359275	TC	35358822	35366077	ZMYM4	+	ZMYM4-AS1	kidney
chr1	35359281	TC	35358822	35366077	ZMYM4	+	ZMYM4-AS1	kidney, brnfrntlcrtx
chr1	35359285	AG	35358822	35366077	ZMYM4	+	ZMYM4-AS1	kidney
chr1	35359287	TC	35358822	35366077	ZMYM4	+	ZMYM4-AS1	kidney
chr1	35359328	AG	35358822	35366077	ZMYM4	+	ZMYM4-AS1	kidney
chr1	39568890	AG	39565052	39573860	PABPC4	-	PABPC4-AS1	brnftl
chr1	39568894	AG	39565052	39573860	PABPC4	-	PABPC4-AS1	brnftl
chr1	39568896	AG	39565052	39573860	PABPC4	-	PABPC4-AS1	brnftl
chr1	39568924	TC	39565052	39573860	PABPC4	-	PABPC4-AS1	kidney
chr1	39568927	TC	39565052	39573860	PABPC4	-	PABPC4-AS1	brnftl, kidney
chr1	39568931	TC	39565052	39573860	PABPC4	-	PABPC4-AS1	brnftl
chr1	39568935	AG	39565052	39573860	PABPC4	-	PABPC4-AS1	brnftl
chr1	40691822	AG	40691648	40692066	NFYC	+	NFYC-AS1	brnftl
chr1	40691861	AG	40691648	40692066	NFYC	+	NFYC-AS1	brnftl
chr1	46686850	AG	46674659	46692098	EFCAB14	-	EFCAB14-AS1	kidney
chr1	46686858	AG	46674659	46692098	EFCAB14	-	EFCAB14-AS1	kidney
chr1	46688486	TC	46674659	46692098	EFCAB14	-	EFCAB14-AS1	kidney
chr1	46688516	TC	46674659	46692098	EFCAB14	-	EFCAB14-AS1	kidney
chr1	46689596	AG	46674659	46692098	EFCAB14	-	EFCAB14-AS1	kidney
chr1	46689602	AG	46674659	46692098	EFCAB14	-	EFCAB14-AS1	kidney
chr1	46689665	AG	46674659	46692098	EFCAB14	-	EFCAB14-AS1	kidney
chr1	46689682	AG	46674659	46692098	EFCAB14	-	EFCAB14-AS1	kidney
chr1	71401735	TC	71395943	71489976	NEGR1	-	ZRANB2-AS2	brnoccptl
chr1	71401738	TC	71395943	71489976	NEGR1	-	ZRANB2-AS2	brnoccptl
chr1	71401772	TC	71395943	71489976	NEGR1	-	ZRANB2-AS2	brnoccptl
chr1	71404549	TC	71395943	71489976	NEGR1	-	ZRANB2-AS2	brnoccptl
chr1	71404570	TC	71395943	71489976	NEGR1	-	ZRANB2-AS2	brnoccptl
chr1	71404578	TC	71395943	71489976	NEGR1	-	ZRANB2-AS2	brnoccptl
chr1	71404604	TC	71395943	71489976	NEGR1	-	ZRANB2-AS2	brnoccptl
chr1	71404628	TC	71395943	71489976	NEGR1	-	ZRANB2-AS2	brnoccptl
chr1	71404629	TC	71395943	71489976	NEGR1	-	ZRANB2-AS2	brnoccptl
chr1	71404636	TC	71395943	71489976	NEGR1	-	ZRANB2-AS2	brnoccptl
chr1	71405831	TC	71395943	71489976	NEGR1	-	ZRANB2-AS2	brnfrntlcrtx
chr1	71405863	TC	71395943	71489976	NEGR1	-	ZRANB2-AS2	brnfrntlcrtx
chr1	71405885	TC	71395943	71489976	NEGR1	-	ZRANB2-AS2	brnfrntlcrtx
chr1	71405901	TC	71395943	71489976	NEGR1	-	ZRANB2-AS2	brnfrntlcrtx
chr1	71405902	TC	71395943	71489976	NEGR1	-	ZRANB2-AS2	brnfrntlcrtx
chr1	110363023	AG	110362851	110391082	SLC16A4	-	LAMTOR5-AS1	kidney
chr1	110363045	AG	110362851	110391082	SLC16A4	-	LAMTOR5-AS1	kidney
chr1	110363049	AG	110362851	110391082	SLC16A4	-	LAMTOR5-AS1	kidney
chr1	110363293	AG	110362851	110391082	SLC16A4	-	LAMTOR5-AS1	kidney
chr1	110363337	AG	110362851	110391082	SLC16A4	-	LAMTOR5-AS1	kidney
chr1	110363341	TC	110362851	110391082	SLC16A4	-	LAMTOR5-AS1	kidney
chr1	110363383	TC	110362851	110391082	SLC16A4	-	LAMTOR5-AS1	kidney
chr1	110363669	TC	110362851	110391082	SLC16A4	-	LAMTOR5-AS1	kidney
chr1	110363688	TC	110362851	110391082	SLC16A4	-	LAMTOR5-AS1	kidney
chr1	110363692	AG	110362851	110391082	SLC16A4	-	LAMTOR5-AS1	kidney
chr1	110363693	AG	110362851	110391082	SLC16A4	-	LAMTOR5-AS1	kidney
chr1	110363735	TC	110362851	110391082	SLC16A4	-	LAMTOR5-AS1	kidney
chr1	110363779	TC	110362851	110391082	SLC16A4	-	LAMTOR5-AS1	kidney
chr1	110363846	AG	110362851	110391082	SLC16A4	-	LAMTOR5-AS1	kidney
chr1	110363856	AG	110362851	110391082	SLC16A4	-	LAMTOR5-AS1	kidney
chr1	110363877	AG	110362851	110391082	SLC16A4	-	LAMTOR5-AS1	kidney
chr1	110363887	AG	110362851	110391082	SLC16A4	-	LAMTOR5-AS1	kidney
chr1	110375474	AG	110362851	110391082	SLC16A4	-	LAMTOR5-AS1	kidney
chr1	110375500	AG	110362851	110391082	SLC16A4	-	LAMTOR5-AS1	kidney
chr1	110375517	AG	110362851	110391082	SLC16A4	-	LAMTOR5-AS1	kidney
chr1	110376976	AG	110362851	110391082	SLC16A4	-	LAMTOR5-AS1	kidney
chr1	110376996	AG	110362851	110391082	SLC16A4	-	LAMTOR5-AS1	kidney
chr1	110376997	AG	110362851	110391082	SLC16A4	-	LAMTOR5-AS1	kidney
chr1	110377115	AG	110362851	110391082	SLC16A4	-	LAMTOR5-AS1	kidney
chr1	110377137	AG	110362851	110391082	SLC16A4	-	LAMTOR5-AS1	kidney
chr1	110378936	AG	110362851	110391082	SLC16A4	-	LAMTOR5-AS1	kidney
chr1	110378946	AG	110362851	110391082	SLC16A4	-	LAMTOR5-AS1	kidney
chr1	110379113	TC	110362851	110391082	SLC16A4	-	LAMTOR5-AS1	kidney
chr1	110379142	TC	110362851	110391082	SLC16A4	-	LAMTOR5-AS1	kidney
chr1	110379173	AG	110362851	110391082	SLC16A4	-	LAMTOR5-AS1	kidney
chr1	110379214	AG	110362851	110391082	SLC16A4	-	LAMTOR5-AS1	kidney
chr1	110379252	TC	110362851	110391082	SLC16A4	-	LAMTOR5-AS1	kidney
chr1	110379295	TC	110362851	110391082	SLC16A4	-	LAMTOR5-AS1	kidney
chr1	110380993	TC	110362851	110391082	SLC16A4	-	LAMTOR5-AS1	kidney
chr1	110380999	TC	110362851	110391082	SLC16A4	-	LAMTOR5-AS1	kidney
chr1	110390950	AG	110362851	110391082	SLC16A4	-	LAMTOR5-AS1	kidney
chr1	110390971	AG	110362851	110391082	SLC16A4	-	LAMTOR5-AS1	kidney
chr1	116384015	TC	116378437	116410261	ATP1A1	+	ATP1A1-AS1	kidney
chr1	116384016	TC	116378437	116410261	ATP1A1	+	ATP1A1-AS1	kidney
chr1	116384022	TC	116378437	116410261	ATP1A1	+	ATP1A1-AS1	kidney, brnfrntlcrtx
chr1	116384025	TC	116378437	116410261	ATP1A1	+	ATP1A1-AS1	brnfrntlcrtx
chr1	116384026	AG	116378437	116410261	ATP1A1	+	ATP1A1-AS1	kidney
chr1	116384031	TC	116378437	116410261	ATP1A1	+	ATP1A1-AS1	kidney
chr1	116384043	TC	116378437	116410261	ATP1A1	+	ATP1A1-AS1	brnfrntlcrtx
chr1	116384046	TC	116378437	116410261	ATP1A1	+	ATP1A1-AS1	kidney
chr1	116384047	TC	116378437	116410261	ATP1A1	+	ATP1A1-AS1	kidney
chr1	116384062	AG	116378437	116410261	ATP1A1	+	ATP1A1-AS1	kidney
chr1	116384064	AG	116378437	116410261	ATP1A1	+	ATP1A1-AS1	kidney
chr1	116384074	AG	116378437	116410261	ATP1A1	+	ATP1A1-AS1	kidney
chr1	116384075	AG	116378437	116410261	ATP1A1	+	ATP1A1-AS1	brnfrntlcrtx
chr1	116384075	AG	116378437	116410261	ATP1A1	+	ATP1A1-AS1	kidney
chr1	116384080	AG	116378437	116410261	ATP1A1	+	ATP1A1-AS1	brnfrntlcrtx
chr1	116384089	AG	116378437	116410261	ATP1A1	+	ATP1A1-AS1	kidney
chr1	116384093	AG	116378437	116410261	ATP1A1	+	ATP1A1-AS1	kidney, brnfrntlcrtx
chr1	116384093	AG	116378437	116410261	ATP1A1	+	ATP1A1-AS1	kidney
chr1	116384095	AG	116378437	116410261	ATP1A1	+	ATP1A1-AS1	kidney
chr1	116384111	AG	116378437	116410261	ATP1A1	+	ATP1A1-AS1	kidney
chr1	116384112	AG	116378437	116410261	ATP1A1	+	ATP1A1-AS1	kidney
chr1	116384784	AG	116378437	116410261	ATP1A1	+	ATP1A1-AS1	kidney
chr1	116384785	TC	116378437	116410261	ATP1A1	+	ATP1A1-AS1	kidney
chr1	116384788	TC	116378437	116410261	ATP1A1	+	ATP1A1-AS1	brnfrntlcrtx
chr1	116384791	TC	116378437	116410261	ATP1A1	+	ATP1A1-AS1	kidney
chr1	116384797	TC	116378437	116410261	ATP1A1	+	ATP1A1-AS1	kidney
chr1	116384802	TC	116378437	116410261	ATP1A1	+	ATP1A1-AS1	kidney, brnfrntlcrtx
chr1	116384803	TC	116378437	116410261	ATP1A1	+	ATP1A1-AS1	kidney
chr1	116384805	AG	116378437	116410261	ATP1A1	+	ATP1A1-AS1	kidney
chr1	116384806	TC	116378437	116410261	ATP1A1	+	ATP1A1-AS1	brnfrntlcrtx
chr1	116384814	AG	116378437	116410261	ATP1A1	+	ATP1A1-AS1	kidney
chr1	116384818	TC	116378437	116410261	ATP1A1	+	ATP1A1-AS1	brnftl
chr1	116384819	AG	116378437	116410261	ATP1A1	+	ATP1A1-AS1	kidney
chr1	116384821	AG	116378437	116410261	ATP1A1	+	ATP1A1-AS1	brnfrntlcrtx
chr1	116384822	TC	116378437	116410261	ATP1A1	+	ATP1A1-AS1	brnftl, kidney
chr1	116384830	AG	116378437	116410261	ATP1A1	+	ATP1A1-AS1	brnfrntlcrtx
chr1	116384835	TC	116378437	116410261	ATP1A1	+	ATP1A1-AS1	kidney
chr1	116387291	TC	116378437	116410261	ATP1A1	+	ATP1A1-AS1	kidney
chr1	116387297	TC	116378437	116410261	ATP1A1	+	ATP1A1-AS1	kidney
chr1	116387302	TC	116378437	116410261	ATP1A1	+	ATP1A1-AS1	kidney
chr1	116387305	TC	116378437	116410261	ATP1A1	+	ATP1A1-AS1	kidney
chr1	116387315	AG	116378437	116410261	ATP1A1	+	ATP1A1-AS1	brnfrntlcrtx
chr1	116387328	AG	116378437	116410261	ATP1A1	+	ATP1A1-AS1	brnfrntlcrtx
chr1	116387343	TC	116378437	116410261	ATP1A1	+	ATP1A1-AS1	kidney
chr1	116387345	AG	116378437	116410261	ATP1A1	+	ATP1A1-AS1	kidney
chr1	116387353	TC	116378437	116410261	ATP1A1	+	ATP1A1-AS1	kidney
chr1	116387362	TC	116378437	116410261	ATP1A1	+	ATP1A1-AS1	kidney
chr1	116387365	TC	116378437	116410261	ATP1A1	+	ATP1A1-AS1	kidney
chr1	116387372	AG	116378437	116410261	ATP1A1	+	ATP1A1-AS1	kidney
chr1	116387378	TC	116378437	116410261	ATP1A1	+	ATP1A1-AS1	kidney
chr1	116387383	TC	116378437	116410261	ATP1A1	+	ATP1A1-AS1	kidney
chr1	116387391	TC	116378437	116410261	ATP1A1	+	ATP1A1-AS1	kidney
chr1	116387393	TC	116378437	116410261	ATP1A1	+	ATP1A1-AS1	kidney
chr1	116387394	TC	116378437	116410261	ATP1A1	+	ATP1A1-AS1	kidney
chr1	116387403	TC	116378437	116410261	ATP1A1	+	ATP1A1-AS1	kidney
chr1	116387408	AG	116378437	116410261	ATP1A1	+	ATP1A1-AS1	kidney
chr1	116387409	TC	116378437	116410261	ATP1A1	+	ATP1A1-AS1	kidney
chr1	116387411	TC	116378437	116410261	ATP1A1	+	ATP1A1-AS1	kidney
chr1	116387421	TC	116378437	116410261	ATP1A1	+	ATP1A1-AS1	kidney
chr1	116387422	TC	116378437	116410261	ATP1A1	+	ATP1A1-AS1	kidney
chr1	116387425	AG	116378437	116410261	ATP1A1	+	ATP1A1-AS1	kidney
chr1	116387469	AG	116378437	116410261	ATP1A1	+	ATP1A1-AS1	kidney
chr1	116387481	AG	116378437	116410261	ATP1A1	+	ATP1A1-AS1	kidney
chr1	116388134	TC	116378437	116410261	ATP1A1	+	ATP1A1-AS1	kidney
chr1	116388138	TC	116378437	116410261	ATP1A1	+	ATP1A1-AS1	kidney
chr1	116388151	AG	116378437	116410261	ATP1A1	+	ATP1A1-AS1	kidney
chr1	116388163	AG	116378437	116410261	ATP1A1	+	ATP1A1-AS1	kidney
chr1	116388172	TC	116378437	116410261	ATP1A1	+	ATP1A1-AS1	kidney
chr1	116388179	TC	116378437	116410261	ATP1A1	+	ATP1A1-AS1	kidney
chr1	116388185	TC	116378437	116410261	ATP1A1	+	ATP1A1-AS1	kidney
chr1	116388188	TC	116378437	116410261	ATP1A1	+	ATP1A1-AS1	kidney
chr1	116388192	AG	116378437	116410261	ATP1A1	+	ATP1A1-AS1	kidney
chr1	116388195	AG	116378437	116410261	ATP1A1	+	ATP1A1-AS1	kidney
chr1	116388202	AG	116378437	116410261	ATP1A1	+	ATP1A1-AS1	brnfrntlcrtx
chr1	116388203	AG	116378437	116410261	ATP1A1	+	ATP1A1-AS1	kidney
chr1	116388205	TC	116378437	116410261	ATP1A1	+	ATP1A1-AS1	kidney
chr1	116388206	TC	116378437	116410261	ATP1A1	+	ATP1A1-AS1	kidney
chr1	116388209	AG	116378437	116410261	ATP1A1	+	ATP1A1-AS1	kidney
chr1	116388210	AG	116378437	116410261	ATP1A1	+	ATP1A1-AS1	brnoccptl
chr1	116388212	AG	116378437	116410261	ATP1A1	+	ATP1A1-AS1	kidney
chr1	116388215	AG	116378437	116410261	ATP1A1	+	ATP1A1-AS1	brnoccptl
chr1	116388216	TC	116378437	116410261	ATP1A1	+	ATP1A1-AS1	brnfrntlcrtx
chr1	116388220	AG	116378437	116410261	ATP1A1	+	ATP1A1-AS1	kidney
chr1	116388224	TC	116378437	116410261	ATP1A1	+	ATP1A1-AS1	kidney
chr1	116388225	TC	116378437	116410261	ATP1A1	+	ATP1A1-AS1	kidney, brnfrntlcrtx
chr1	116388227	AG	116378437	116410261	ATP1A1	+	ATP1A1-AS1	brnoccptl
chr1	116388228	AG	116378437	116410261	ATP1A1	+	ATP1A1-AS1	brnfrntlcrtx
chr1	116388230	AG	116378437	116410261	ATP1A1	+	ATP1A1-AS1	brnfrntlcrtx
chr1	116388234	TC	116378437	116410261	ATP1A1	+	ATP1A1-AS1	brnoccptl
chr1	116388241	TC	116378437	116410261	ATP1A1	+	ATP1A1-AS1	brnoccptl, brnfrntlcrtx
chr1	116388243	AG	116378437	116410261	ATP1A1	+	ATP1A1-AS1	kidney
chr1	116388640	AG	116378437	116410261	ATP1A1	+	ATP1A1-AS1	brnfrntlcrtx
chr1	116388645	TC	116378437	116410261	ATP1A1	+	ATP1A1-AS1	brnprtl, kidney
chr1	116388646	TC	116378437	116410261	ATP1A1	+	ATP1A1-AS1	kidney
chr1	116388648	TC	116378437	116410261	ATP1A1	+	ATP1A1-AS1	brnstrtm, kidney
chr1	116388651	TC	116378437	116410261	ATP1A1	+	ATP1A1-AS1	brnoccptl, kidney
chr1	116388652	TC	116378437	116410261	ATP1A1	+	ATP1A1-AS1	brnstrtm, kidney
chr1	116388657	AG	116378437	116410261	ATP1A1	+	ATP1A1-AS1	kidney
chr1	116388658	TC	116378437	116410261	ATP1A1	+	ATP1A1-AS1	kidney
chr1	116388661	TC	116378437	116410261	ATP1A1	+	ATP1A1-AS1	brnstrtm, kidney, brnfrntlcrtx
chr1	116388663	AG	116378437	116410261	ATP1A1	+	ATP1A1-AS1	brnfrntlcrtx
chr1	116388666	AG	116378437	116410261	ATP1A1	+	ATP1A1-AS1	brnprtl, brnfrntlcrtx
chr1	116388667	AG	116378437	116410261	ATP1A1	+	ATP1A1-AS1	kidney, brnfrntlcrtx
chr1	116388668	AG	116378437	116410261	ATP1A1	+	ATP1A1-AS1	brnfrntlcrtx
chr1	116388669	TC	116378437	116410261	ATP1A1	+	ATP1A1-AS1	brnoccptl
chr1	116388674	AG	116378437	116410261	ATP1A1	+	ATP1A1-AS1	kidney
chr1	116388675	TC	116378437	116410261	ATP1A1	+	ATP1A1-AS1	brnprtl
chr1	116388677	AG	116378437	116410261	ATP1A1	+	ATP1A1-AS1	brnstrtm, brnprtl
chr1	116388679	TC	116378437	116410261	ATP1A1	+	ATP1A1-AS1	kidney
chr1	116388687	AG	116378437	116410261	ATP1A1	+	ATP1A1-AS1	brnprtl
chr1	116388688	AG	116378437	116410261	ATP1A1	+	ATP1A1-AS1	kidney
chr1	116388690	TC	116378437	116410261	ATP1A1	+	ATP1A1-AS1	brnstrtm
chr1	116388696	TC	116378437	116410261	ATP1A1	+	ATP1A1-AS1	brnstrtm
chr1	116388697	TC	116378437	116410261	ATP1A1	+	ATP1A1-AS1	brnstrtm, kidney, brnfrntlcrtx
chr1	116388703	TC	116378437	116410261	ATP1A1	+	ATP1A1-AS1	kidney
chr1	116388705	TC	116378437	116410261	ATP1A1	+	ATP1A1-AS1	kidney
chr1	116388712	AG	116378437	116410261	ATP1A1	+	ATP1A1-AS1	kidney
chr1	116388724	AG	116378437	116410261	ATP1A1	+	ATP1A1-AS1	brnstrtm
chr1	116388732	TC	116378437	116410261	ATP1A1	+	ATP1A1-AS1	kidney
chr1	116388733	TC	116378437	116410261	ATP1A1	+	ATP1A1-AS1	brnfrntlcrtx
chr1	116388750	TC	116378437	116410261	ATP1A1	+	ATP1A1-AS1	kidney
chr1	116388752	AG	116378437	116410261	ATP1A1	+	ATP1A1-AS1	kidney
chr1	116388753	TC	116378437	116410261	ATP1A1	+	ATP1A1-AS1	brnfrntlcrtx
chr1	116388755	TC	116378437	116410261	ATP1A1	+	ATP1A1-AS1	kidney
chr1	116388763	TC	116378437	116410261	ATP1A1	+	ATP1A1-AS1	kidney
chr1	116388767	TC	116378437	116410261	ATP1A1	+	ATP1A1-AS1	kidney
chr1	116388903	TC	116378437	116410261	ATP1A1	+	ATP1A1-AS1	kidney, brnfrntlcrtx
chr1	116388914	TC	116378437	116410261	ATP1A1	+	ATP1A1-AS1	brnprtl, brnfrntlcrtx
chr1	116388922	TC	116378437	116410261	ATP1A1	+	ATP1A1-AS1	brnfrntlcrtx
chr1	116388925	TC	116378437	116410261	ATP1A1	+	ATP1A1-AS1	brnprtl
chr1	116388928	AG	116378437	116410261	ATP1A1	+	ATP1A1-AS1	brnprtl
chr1	116388929	TC	116378437	116410261	ATP1A1	+	ATP1A1-AS1	kidney
chr1	116388931	AG	116378437	116410261	ATP1A1	+	ATP1A1-AS1	kidney, brnfrntlcrtx
chr1	116388943	TC	116378437	116410261	ATP1A1	+	ATP1A1-AS1	kidney
chr1	116388957	TC	116378437	116410261	ATP1A1	+	ATP1A1-AS1	brnprtl, kidney
chr1	116388964	TC	116378437	116410261	ATP1A1	+	ATP1A1-AS1	kidney
chr1	116388967	AG	116378437	116410261	ATP1A1	+	ATP1A1-AS1	kidney, brnfrntlcrtx
chr1	116388968	AG	116378437	116410261	ATP1A1	+	ATP1A1-AS1	kidney
chr1	116388969	AG	116378437	116410261	ATP1A1	+	ATP1A1-AS1	brnprtl
chr1	116388978	AG	116378437	116410261	ATP1A1	+	ATP1A1-AS1	brnfrntlcrtx
chr1	116388986	AG	116378437	116410261	ATP1A1	+	ATP1A1-AS1	kidney
chr1	116388990	TC	116378437	116410261	ATP1A1	+	ATP1A1-AS1	brnprtl, kidney
chr1	116388991	TC	116378437	116410261	ATP1A1	+	ATP1A1-AS1	kidney
chr1	116388995	TC	116378437	116410261	ATP1A1	+	ATP1A1-AS1	brnprtl, kidney
chr1	116388998	TC	116378437	116410261	ATP1A1	+	ATP1A1-AS1	brnprtl
chr1	116388999	TC	116378437	116410261	ATP1A1	+	ATP1A1-AS1	kidney
chr1	116389000	TC	116378437	116410261	ATP1A1	+	ATP1A1-AS1	brnprtl, kidney
chr1	116389007	AG	116378437	116410261	ATP1A1	+	ATP1A1-AS1	kidney
chr1	116389010	TC	116378437	116410261	ATP1A1	+	ATP1A1-AS1	brnprtl
chr1	116389012	TC	116378437	116410261	ATP1A1	+	ATP1A1-AS1	brnfrntlcrtx
chr1	116389014	TC	116378437	116410261	ATP1A1	+	ATP1A1-AS1	brnfrntlcrtx
chr1	116389015	TC	116378437	116410261	ATP1A1	+	ATP1A1-AS1	brnfrntlcrtx
chr1	116389017	AG	116378437	116410261	ATP1A1	+	ATP1A1-AS1	kidney
chr1	116389449	TC	116378437	116410261	ATP1A1	+	ATP1A1-AS1	brnfrntlcrtx
chr1	116389452	TC	116378437	116410261	ATP1A1	+	ATP1A1-AS1	kidney
chr1	116389455	TC	116378437	116410261	ATP1A1	+	ATP1A1-AS1	brnfrntlcrtx
chr1	116389457	TC	116378437	116410261	ATP1A1	+	ATP1A1-AS1	brnfrntlcrtx
chr1	116389462	TC	116378437	116410261	ATP1A1	+	ATP1A1-AS1	brnfrntlcrtx
chr1	116389473	TC	116378437	116410261	ATP1A1	+	ATP1A1-AS1	kidney
chr1	116389484	TC	116378437	116410261	ATP1A1	+	ATP1A1-AS1	kidney
chr1	116389502	TC	116378437	116410261	ATP1A1	+	ATP1A1-AS1	kidney
chr1	116389507	TC	116378437	116410261	ATP1A1	+	ATP1A1-AS1	kidney
chr1	116389514	TC	116378437	116410261	ATP1A1	+	ATP1A1-AS1	kidney
chr1	116389535	TC	116378437	116410261	ATP1A1	+	ATP1A1-AS1	kidney
chr1	116389547	TC	116378437	116410261	ATP1A1	+	ATP1A1-AS1	kidney
chr1	116389548	TC	116378437	116410261	ATP1A1	+	ATP1A1-AS1	kidney
chr1	116389575	TC	116378437	116410261	ATP1A1	+	ATP1A1-AS1	kidney
chr1	116389583	TC	116378437	116410261	ATP1A1	+	ATP1A1-AS1	kidney
chr1	116389599	TC	116378437	116410261	ATP1A1	+	ATP1A1-AS1	kidney
chr1	116389603	TC	116378437	116410261	ATP1A1	+	ATP1A1-AS1	kidney
chr1	116389604	TC	116378437	116410261	ATP1A1	+	ATP1A1-AS1	kidney
chr1	116389610	TC	116378437	116410261	ATP1A1	+	ATP1A1-AS1	kidney
chr1	116389622	TC	116378437	116410261	ATP1A1	+	ATP1A1-AS1	kidney
chr1	116389644	TC	116378437	116410261	ATP1A1	+	ATP1A1-AS1	kidney
chr1	116389646	TC	116378437	116410261	ATP1A1	+	ATP1A1-AS1	kidney
chr1	116389649	TC	116378437	116410261	ATP1A1	+	ATP1A1-AS1	kidney
chr1	116389652	TC	116378437	116410261	ATP1A1	+	ATP1A1-AS1	kidney
chr1	116389655	TC	116378437	116410261	ATP1A1	+	ATP1A1-AS1	kidney
chr1	116389658	TC	116378437	116410261	ATP1A1	+	ATP1A1-AS1	kidney
chr1	116389667	TC	116378437	116410261	ATP1A1	+	ATP1A1-AS1	kidney
chr1	116389670	TC	116378437	116410261	ATP1A1	+	ATP1A1-AS1	kidney
chr1	116389671	AG	116378437	116410261	ATP1A1	+	ATP1A1-AS1	kidney
chr1	116389685	AG	116378437	116410261	ATP1A1	+	ATP1A1-AS1	kidney
chr1	116389691	TC	116378437	116410261	ATP1A1	+	ATP1A1-AS1	kidney
chr1	116389701	TC	116378437	116410261	ATP1A1	+	ATP1A1-AS1	kidney
chr1	116389703	TC	116378437	116410261	ATP1A1	+	ATP1A1-AS1	kidney
chr1	116390218	TC	116378437	116410261	ATP1A1	+	ATP1A1-AS1	kidney
chr1	116390220	TC	116378437	116410261	ATP1A1	+	ATP1A1-AS1	kidney
chr1	116390227	TC	116378437	116410261	ATP1A1	+	ATP1A1-AS1	kidney
chr1	116390246	AG	116378437	116410261	ATP1A1	+	ATP1A1-AS1	kidney
chr1	116390250	AG	116378437	116410261	ATP1A1	+	ATP1A1-AS1	kidney
chr1	116390251	AG	116378437	116410261	ATP1A1	+	ATP1A1-AS1	kidney
chr1	116390255	TC	116378437	116410261	ATP1A1	+	ATP1A1-AS1	kidney
chr1	116390258	TC	116378437	116410261	ATP1A1	+	ATP1A1-AS1	kidney
chr1	116390260	AG	116378437	116410261	ATP1A1	+	ATP1A1-AS1	kidney
chr1	116390262	TC	116378437	116410261	ATP1A1	+	ATP1A1-AS1	kidney
chr1	116390270	TC	116378437	116410261	ATP1A1	+	ATP1A1-AS1	kidney
chr1	116390278	TC	116378437	116410261	ATP1A1	+	ATP1A1-AS1	brnfrntlcrtx
chr1	116390280	TC	116378437	116410261	ATP1A1	+	ATP1A1-AS1	brnfrntlcrtx
chr1	116390288	TC	116378437	116410261	ATP1A1	+	ATP1A1-AS1	kidney, brnfrntlcrtx
chr1	116390289	TC	116378437	116410261	ATP1A1	+	ATP1A1-AS1	kidney
chr1	116390294	TC	116378437	116410261	ATP1A1	+	ATP1A1-AS1	kidney, brnfrntlcrtx
chr1	116390297	AG	116378437	116410261	ATP1A1	+	ATP1A1-AS1	brnfrntlcrtx
chr1	116390300	TC	116378437	116410261	ATP1A1	+	ATP1A1-AS1	kidney
chr1	116390307	TC	116378437	116410261	ATP1A1	+	ATP1A1-AS1	kidney
chr1	116390317	TC	116378437	116410261	ATP1A1	+	ATP1A1-AS1	kidney
chr1	116390320	AG	116378437	116410261	ATP1A1	+	ATP1A1-AS1	kidney, brnfrntlcrtx
chr1	116390327	AG	116378437	116410261	ATP1A1	+	ATP1A1-AS1	kidney
chr1	116390340	AG	116378437	116410261	ATP1A1	+	ATP1A1-AS1	kidney
chr1	116390352	TC	116378437	116410261	ATP1A1	+	ATP1A1-AS1	kidney, brnfrntlcrtx
chr1	116390361	TC	116378437	116410261	ATP1A1	+	ATP1A1-AS1	kidney
chr1	116390363	TC	116378437	116410261	ATP1A1	+	ATP1A1-AS1	kidney
chr1	116390367	TC	116378437	116410261	ATP1A1	+	ATP1A1-AS1	kidney
chr1	116390374	TC	116378437	116410261	ATP1A1	+	ATP1A1-AS1	kidney, brnfrntlcrtx
chr1	116390377	AG	116378437	116410261	ATP1A1	+	ATP1A1-AS1	kidney
chr1	116390379	TC	116378437	116410261	ATP1A1	+	ATP1A1-AS1	kidney
chr1	116390383	TC	116378437	116410261	ATP1A1	+	ATP1A1-AS1	kidney
chr1	116390389	TC	116378437	116410261	ATP1A1	+	ATP1A1-AS1	kidney
chr1	116390396	AG	116378437	116410261	ATP1A1	+	ATP1A1-AS1	kidney
chr1	116390403	AG	116378437	116410261	ATP1A1	+	ATP1A1-AS1	kidney
chr1	116390785	TC	116378437	116410261	ATP1A1	+	ATP1A1-AS1	kidney
chr1	116390789	TC	116378437	116410261	ATP1A1	+	ATP1A1-AS1	brnfrntlcrtx
chr1	116390790	TC	116378437	116410261	ATP1A1	+	ATP1A1-AS1	kidney
chr1	116390792	TC	116378437	116410261	ATP1A1	+	ATP1A1-AS1	kidney, brnfrntlcrtx
chr1	116390794	AG	116378437	116410261	ATP1A1	+	ATP1A1-AS1	kidney
chr1	116390799	AG	116378437	116410261	ATP1A1	+	ATP1A1-AS1	kidney, brnfrntlcrtx
chr1	116390801	TC	116378437	116410261	ATP1A1	+	ATP1A1-AS1	kidney
chr1	116390811	TC	116378437	116410261	ATP1A1	+	ATP1A1-AS1	brnfrntlcrtx
chr1	116390823	TC	116378437	116410261	ATP1A1	+	ATP1A1-AS1	kidney
chr1	116390826	AG	116378437	116410261	ATP1A1	+	ATP1A1-AS1	kidney, brnfrntlcrtx
chr1	116390828	AG	116378437	116410261	ATP1A1	+	ATP1A1-AS1	kidney
chr1	116390830	TC	116378437	116410261	ATP1A1	+	ATP1A1-AS1	kidney
chr1	116390839	TC	116378437	116410261	ATP1A1	+	ATP1A1-AS1	kidney, brnfrntlcrtx
chr1	116390844	AG	116378437	116410261	ATP1A1	+	ATP1A1-AS1	kidney
chr1	116390857	TC	116378437	116410261	ATP1A1	+	ATP1A1-AS1	kidney
chr1	116390860	AG	116378437	116410261	ATP1A1	+	ATP1A1-AS1	kidney
chr1	116390875	AG	116378437	116410261	ATP1A1	+	ATP1A1-AS1	kidney
chr1	116390882	TC	116378437	116410261	ATP1A1	+	ATP1A1-AS1	kidney
chr1	116390884	TC	116378437	116410261	ATP1A1	+	ATP1A1-AS1	kidney
chr1	116390885	TC	116378437	116410261	ATP1A1	+	ATP1A1-AS1	kidney
chr1	116390887	TC	116378437	116410261	ATP1A1	+	ATP1A1-AS1	kidney
chr1	116390889	AG	116378437	116410261	ATP1A1	+	ATP1A1-AS1	kidney
chr1	116392861	TC	116378437	116410261	ATP1A1	+	ATP1A1-AS1	kidney
chr1	116392862	TC	116378437	116410261	ATP1A1	+	ATP1A1-AS1	kidney
chr1	116392868	AG	116378437	116410261	ATP1A1	+	ATP1A1-AS1	kidney
chr1	116392879	AG	116378437	116410261	ATP1A1	+	ATP1A1-AS1	kidney
chr1	116392881	TC	116378437	116410261	ATP1A1	+	ATP1A1-AS1	kidney
chr1	116392894	AG	116378437	116410261	ATP1A1	+	ATP1A1-AS1	brnprtl
chr1	116392896	TC	116378437	116410261	ATP1A1	+	ATP1A1-AS1	kidney
chr1	116392900	TC	116378437	116410261	ATP1A1	+	ATP1A1-AS1	kidney
chr1	116392901	AG	116378437	116410261	ATP1A1	+	ATP1A1-AS1	brnprtl
chr1	116392906	TC	116378437	116410261	ATP1A1	+	ATP1A1-AS1	kidney
chr1	116392911	TC	116378437	116410261	ATP1A1	+	ATP1A1-AS1	brnprtl, kidney
chr1	116392916	TC	116378437	116410261	ATP1A1	+	ATP1A1-AS1	brnoccptl, brnfrntlcrtx
chr1	116392917	TC	116378437	116410261	ATP1A1	+	ATP1A1-AS1	kidney, brnfrntlcrtx
chr1	116392921	TC	116378437	116410261	ATP1A1	+	ATP1A1-AS1	brnoccptl, kidney
chr1	116392930	TC	116378437	116410261	ATP1A1	+	ATP1A1-AS1	brnprtl, kidney
chr1	116392934	AG	116378437	116410261	ATP1A1	+	ATP1A1-AS1	brnprtl
chr1	116392936	AG	116378437	116410261	ATP1A1	+	ATP1A1-AS1	brnoccptl
chr1	116392937	AG	116378437	116410261	ATP1A1	+	ATP1A1-AS1	kidney
chr1	116392941	TC	116378437	116410261	ATP1A1	+	ATP1A1-AS1	kidney, brnfrntlcrtx
chr1	116392947	AG	116378437	116410261	ATP1A1	+	ATP1A1-AS1	brnfrntlcrtx
chr1	116392949	AG	116378437	116410261	ATP1A1	+	ATP1A1-AS1	brnoccptl, brnfrntlcrtx
chr1	116392951	TC	116378437	116410261	ATP1A1	+	ATP1A1-AS1	brnprtl, kidney
chr1	116392954	TC	116378437	116410261	ATP1A1	+	ATP1A1-AS1	brnprtl, kidney
chr1	116392957	AG	116378437	116410261	ATP1A1	+	ATP1A1-AS1	kidney
chr1	116392959	AG	116378437	116410261	ATP1A1	+	ATP1A1-AS1	brnfrntlcrtx
chr1	116392960	TC	116378437	116410261	ATP1A1	+	ATP1A1-AS1	kidney
chr1	116392965	TC	116378437	116410261	ATP1A1	+	ATP1A1-AS1	brnoccptl, kidney
chr1	116392966	TC	116378437	116410261	ATP1A1	+	ATP1A1-AS1	brnfrntlcrtx
chr1	116392971	TC	116378437	116410261	ATP1A1	+	ATP1A1-AS1	brnprtl
chr1	116392974	AG	116378437	116410261	ATP1A1	+	ATP1A1-AS1	brnoccptl
chr1	116392977	AG	116378437	116410261	ATP1A1	+	ATP1A1-AS1	kidney
chr1	116392980	AG	116378437	116410261	ATP1A1	+	ATP1A1-AS1	kidney
chr1	116392983	TC	116378437	116410261	ATP1A1	+	ATP1A1-AS1	brnprtl
chr1	116392987	AG	116378437	116410261	ATP1A1	+	ATP1A1-AS1	brnfrntlcrtx
chr1	116393532	TC	116378437	116410261	ATP1A1	+	ATP1A1-AS1	kidney
chr1	116393534	TC	116378437	116410261	ATP1A1	+	ATP1A1-AS1	brnoccptl, kidney, brnfrntlcrtx
chr1	116393542	TC	116378437	116410261	ATP1A1	+	ATP1A1-AS1	brnoccptl
chr1	116393544	AG	116378437	116410261	ATP1A1	+	ATP1A1-AS1	brnoccptl
chr1	116393552	AG	116378437	116410261	ATP1A1	+	ATP1A1-AS1	kidney
chr1	116393568	AG	116378437	116410261	ATP1A1	+	ATP1A1-AS1	brnoccptl, kidney
chr1	116393569	AG	116378437	116410261	ATP1A1	+	ATP1A1-AS1	brnoccptl
chr1	116393583	TC	116378437	116410261	ATP1A1	+	ATP1A1-AS1	brnfrntlcrtx
chr1	116393603	AG	116378437	116410261	ATP1A1	+	ATP1A1-AS1	kidney
chr1	116393604	TC	116378437	116410261	ATP1A1	+	ATP1A1-AS1	kidney
chr1	116393607	TC	116378437	116410261	ATP1A1	+	ATP1A1-AS1	kidney
chr1	116393608	AG	116378437	116410261	ATP1A1	+	ATP1A1-AS1	kidney
chr1	116393610	AG	116378437	116410261	ATP1A1	+	ATP1A1-AS1	kidney
chr1	116393621	TC	116378437	116410261	ATP1A1	+	ATP1A1-AS1	kidney
chr1	116393623	TC	116378437	116410261	ATP1A1	+	ATP1A1-AS1	kidney
chr1	116393625	TC	116378437	116410261	ATP1A1	+	ATP1A1-AS1	kidney
chr1	116393628	TC	116378437	116410261	ATP1A1	+	ATP1A1-AS1	kidney
chr1	116393631	TC	116378437	116410261	ATP1A1	+	ATP1A1-AS1	kidney
chr1	116393658	AG	116378437	116410261	ATP1A1	+	ATP1A1-AS1	kidney
chr1	116393664	TC	116378437	116410261	ATP1A1	+	ATP1A1-AS1	kidney
chr1	116393670	AG	116378437	116410261	ATP1A1	+	ATP1A1-AS1	kidney
chr1	116393675	TC	116378437	116410261	ATP1A1	+	ATP1A1-AS1	kidney
chr1	116393679	AG	116378437	116410261	ATP1A1	+	ATP1A1-AS1	kidney
chr1	116393710	AG	116378437	116410261	ATP1A1	+	ATP1A1-AS1	kidney
chr1	116393713	AG	116378437	116410261	ATP1A1	+	ATP1A1-AS1	kidney
chr1	116393716	AG	116378437	116410261	ATP1A1	+	ATP1A1-AS1	kidney
chr1	116393722	AG	116378437	116410261	ATP1A1	+	ATP1A1-AS1	kidney
chr1	116395113	TC	116378437	116410261	ATP1A1	+	ATP1A1-AS1	kidney
chr1	116395115	TC	116378437	116410261	ATP1A1	+	ATP1A1-AS1	kidney
chr1	116395122	TC	116378437	116410261	ATP1A1	+	ATP1A1-AS1	kidney
chr1	116395124	TC	116378437	116410261	ATP1A1	+	ATP1A1-AS1	kidney
chr1	116395126	TC	116378437	116410261	ATP1A1	+	ATP1A1-AS1	kidney
chr1	116395128	TC	116378437	116410261	ATP1A1	+	ATP1A1-AS1	kidney
chr1	116395138	AG	116378437	116410261	ATP1A1	+	ATP1A1-AS1	kidney
chr1	116395158	AG	116378437	116410261	ATP1A1	+	ATP1A1-AS1	kidney
chr1	116395162	TC	116378437	116410261	ATP1A1	+	ATP1A1-AS1	kidney
chr1	116395168	TC	116378437	116410261	ATP1A1	+	ATP1A1-AS1	kidney
chr1	116395176	TC	116378437	116410261	ATP1A1	+	ATP1A1-AS1	kidney
chr1	116395181	TC	116378437	116410261	ATP1A1	+	ATP1A1-AS1	kidney
chr1	116395182	TC	116378437	116410261	ATP1A1	+	ATP1A1-AS1	kidney
chr1	116395192	TC	116378437	116410261	ATP1A1	+	ATP1A1-AS1	kidney
chr1	116395193	AG	116378437	116410261	ATP1A1	+	ATP1A1-AS1	kidney
chr1	116395197	TC	116378437	116410261	ATP1A1	+	ATP1A1-AS1	kidney
chr1	116395202	TC	116378437	116410261	ATP1A1	+	ATP1A1-AS1	kidney
chr1	116395212	TC	116378437	116410261	ATP1A1	+	ATP1A1-AS1	kidney, brnfrntlcrtx
chr1	116395214	AG	116378437	116410261	ATP1A1	+	ATP1A1-AS1	kidney
chr1	116395215	TC	116378437	116410261	ATP1A1	+	ATP1A1-AS1	brnfrntlcrtx
chr1	116395217	TC	116378437	116410261	ATP1A1	+	ATP1A1-AS1	kidney
chr1	116395221	TC	116378437	116410261	ATP1A1	+	ATP1A1-AS1	brnfrntlcrtx
chr1	116395224	TC	116378437	116410261	ATP1A1	+	ATP1A1-AS1	kidney
chr1	116395225	TC	116378437	116410261	ATP1A1	+	ATP1A1-AS1	kidney
chr1	116395231	TC	116378437	116410261	ATP1A1	+	ATP1A1-AS1	brnfrntlcrtx
chr1	116395246	TC	116378437	116410261	ATP1A1	+	ATP1A1-AS1	kidney
chr1	116395249	TC	116378437	116410261	ATP1A1	+	ATP1A1-AS1	kidney
chr1	116395251	AG	116378437	116410261	ATP1A1	+	ATP1A1-AS1	kidney
chr1	116395267	TC	116378437	116410261	ATP1A1	+	ATP1A1-AS1	brnfrntlcrtx
chr1	116395271	AG	116378437	116410261	ATP1A1	+	ATP1A1-AS1	kidney
chr1	116395273	TC	116378437	116410261	ATP1A1	+	ATP1A1-AS1	kidney
chr1	116395281	TC	116378437	116410261	ATP1A1	+	ATP1A1-AS1	brnfrntlcrtx
chr1	116395283	AG	116378437	116410261	ATP1A1	+	ATP1A1-AS1	kidney
chr1	116396601	AG	116378437	116410261	ATP1A1	+	ATP1A1-AS1	brnstrtm, kidney
chr1	116396602	TC	116378437	116410261	ATP1A1	+	ATP1A1-AS1	kidney
chr1	116396608	TC	116378437	116410261	ATP1A1	+	ATP1A1-AS1	kidney
chr1	116396615	AG	116378437	116410261	ATP1A1	+	ATP1A1-AS1	kidney
chr1	116396617	AG	116378437	116410261	ATP1A1	+	ATP1A1-AS1	kidney
chr1	116396620	AG	116378437	116410261	ATP1A1	+	ATP1A1-AS1	kidney
chr1	116396621	TC	116378437	116410261	ATP1A1	+	ATP1A1-AS1	brnstrtm, kidney
chr1	116396625	AG	116378437	116410261	ATP1A1	+	ATP1A1-AS1	brnprtl
chr1	116396626	TC	116378437	116410261	ATP1A1	+	ATP1A1-AS1	brnstrtm, kidney
chr1	116396634	AG	116378437	116410261	ATP1A1	+	ATP1A1-AS1	kidney
chr1	116396636	AG	116378437	116410261	ATP1A1	+	ATP1A1-AS1	brnprtl
chr1	116396640	AG	116378437	116410261	ATP1A1	+	ATP1A1-AS1	brnstrtm
chr1	116396642	TC	116378437	116410261	ATP1A1	+	ATP1A1-AS1	brnprtl
chr1	116396647	AG	116378437	116410261	ATP1A1	+	ATP1A1-AS1	brnprtl
chr1	116396651	TC	116378437	116410261	ATP1A1	+	ATP1A1-AS1	kidney
chr1	116396653	TC	116378437	116410261	ATP1A1	+	ATP1A1-AS1	brnstrtm, brnprtl, kidney
chr1	116396659	TC	116378437	116410261	ATP1A1	+	ATP1A1-AS1	kidney
chr1	116396662	TC	116378437	116410261	ATP1A1	+	ATP1A1-AS1	kidney
chr1	116396664	TC	116378437	116410261	ATP1A1	+	ATP1A1-AS1	brnprtl, kidney
chr1	116396666	AG	116378437	116410261	ATP1A1	+	ATP1A1-AS1	brnstrtm
chr1	116396668	AG	116378437	116410261	ATP1A1	+	ATP1A1-AS1	brnprtl
chr1	116396669	AG	116378437	116410261	ATP1A1	+	ATP1A1-AS1	brnstrtm, kidney
chr1	116396673	AG	116378437	116410261	ATP1A1	+	ATP1A1-AS1	kidney
chr1	116396674	AG	116378437	116410261	ATP1A1	+	ATP1A1-AS1	kidney
chr1	116396675	TC	116378437	116410261	ATP1A1	+	ATP1A1-AS1	kidney
chr1	116396677	AG	116378437	116410261	ATP1A1	+	ATP1A1-AS1	brnfrntlcrtx
chr1	116396683	TC	116378437	116410261	ATP1A1	+	ATP1A1-AS1	brnprtl, kidney
chr1	116396686	AG	116378437	116410261	ATP1A1	+	ATP1A1-AS1	kidney
chr1	116396687	AG	116378437	116410261	ATP1A1	+	ATP1A1-AS1	kidney
chr1	116396689	AG	116378437	116410261	ATP1A1	+	ATP1A1-AS1	kidney
chr1	116396696	TC	116378437	116410261	ATP1A1	+	ATP1A1-AS1	brnoccptl, brnprtl
chr1	116396704	TC	116378437	116410261	ATP1A1	+	ATP1A1-AS1	brnoccptl, kidney
chr1	116396706	AG	116378437	116410261	ATP1A1	+	ATP1A1-AS1	brnfrntlcrtx
chr1	116396709	AG	116378437	116410261	ATP1A1	+	ATP1A1-AS1	kidney
chr1	116396710	TC	116378437	116410261	ATP1A1	+	ATP1A1-AS1	brnoccptl, brnprtl, kidney
chr1	116396714	AG	116378437	116410261	ATP1A1	+	ATP1A1-AS1	kidney
chr1	116396716	TC	116378437	116410261	ATP1A1	+	ATP1A1-AS1	brnoccptl, brnprtl, kidney
chr1	116396722	AG	116378437	116410261	ATP1A1	+	ATP1A1-AS1	kidney, brncbllm, brnfrntlcrtx
chr1	116396725	TC	116378437	116410261	ATP1A1	+	ATP1A1-AS1	brnprtl, kidney
chr1	116396727	AG	116378437	116410261	ATP1A1	+	ATP1A1-AS1	kidney
chr1	116396728	AG	116378437	116410261	ATP1A1	+	ATP1A1-AS1	brncbllm
chr1	116396733	AG	116378437	116410261	ATP1A1	+	ATP1A1-AS1	kidney
chr1	116397890	AG	116378437	116410261	ATP1A1	+	ATP1A1-AS1	kidney
chr1	116397891	TC	116378437	116410261	ATP1A1	+	ATP1A1-AS1	brnprtl
chr1	116397896	AG	116378437	116410261	ATP1A1	+	ATP1A1-AS1	kidney
chr1	116397901	TC	116378437	116410261	ATP1A1	+	ATP1A1-AS1	brnprtl
chr1	116397905	TC	116378437	116410261	ATP1A1	+	ATP1A1-AS1	kidney
chr1	116397908	TC	116378437	116410261	ATP1A1	+	ATP1A1-AS1	brnprtl
chr1	116397911	AG	116378437	116410261	ATP1A1	+	ATP1A1-AS1	kidney
chr1	116397916	AG	116378437	116410261	ATP1A1	+	ATP1A1-AS1	brnoccptl
chr1	116397918	TC	116378437	116410261	ATP1A1	+	ATP1A1-AS1	brnfrntlcrtx
chr1	116397920	AG	116378437	116410261	ATP1A1	+	ATP1A1-AS1	brnoccptl
chr1	116397923	TC	116378437	116410261	ATP1A1	+	ATP1A1-AS1	kidney, brnfrntlcrtx
chr1	116397934	AG	116378437	116410261	ATP1A1	+	ATP1A1-AS1	brnoccptl
chr1	116397937	TC	116378437	116410261	ATP1A1	+	ATP1A1-AS1	kidney
chr1	116397964	TC	116378437	116410261	ATP1A1	+	ATP1A1-AS1	kidney
chr1	116397972	TC	116378437	116410261	ATP1A1	+	ATP1A1-AS1	kidney
chr1	116397983	TC	116378437	116410261	ATP1A1	+	ATP1A1-AS1	kidney
chr1	116397994	TC	116378437	116410261	ATP1A1	+	ATP1A1-AS1	kidney
chr1	116397999	TC	116378437	116410261	ATP1A1	+	ATP1A1-AS1	kidney
chr1	116398001	AG	116378437	116410261	ATP1A1	+	ATP1A1-AS1	kidney
chr1	116398010	TC	116378437	116410261	ATP1A1	+	ATP1A1-AS1	kidney
chr1	116398015	AG	116378437	116410261	ATP1A1	+	ATP1A1-AS1	kidney
chr1	116398017	TC	116378437	116410261	ATP1A1	+	ATP1A1-AS1	kidney
chr1	116398022	AG	116378437	116410261	ATP1A1	+	ATP1A1-AS1	kidney
chr1	116398023	AG	116378437	116410261	ATP1A1	+	ATP1A1-AS1	kidney
chr1	116398027	TC	116378437	116410261	ATP1A1	+	ATP1A1-AS1	kidney
chr1	116398623	TC	116378437	116410261	ATP1A1	+	ATP1A1-AS1	kidney
chr1	116398644	TC	116378437	116410261	ATP1A1	+	ATP1A1-AS1	kidney
chr1	116398662	TC	116378437	116410261	ATP1A1	+	ATP1A1-AS1	kidney
chr1	116398665	AG	116378437	116410261	ATP1A1	+	ATP1A1-AS1	kidney
chr1	116398675	AG	116378437	116410261	ATP1A1	+	ATP1A1-AS1	kidney
chr1	116398676	AG	116378437	116410261	ATP1A1	+	ATP1A1-AS1	kidney
chr1	116398691	TC	116378437	116410261	ATP1A1	+	ATP1A1-AS1	kidney
chr1	116398692	TC	116378437	116410261	ATP1A1	+	ATP1A1-AS1	kidney
chr1	116398695	TC	116378437	116410261	ATP1A1	+	ATP1A1-AS1	kidney
chr1	116398703	TC	116378437	116410261	ATP1A1	+	ATP1A1-AS1	kidney
chr1	116398711	TC	116378437	116410261	ATP1A1	+	ATP1A1-AS1	kidney
chr1	116398720	TC	116378437	116410261	ATP1A1	+	ATP1A1-AS1	kidney
chr1	116398727	AG	116378437	116410261	ATP1A1	+	ATP1A1-AS1	kidney
chr1	116398731	TC	116378437	116410261	ATP1A1	+	ATP1A1-AS1	kidney
chr1	116398734	TC	116378437	116410261	ATP1A1	+	ATP1A1-AS1	kidney
chr1	116398739	TC	116378437	116410261	ATP1A1	+	ATP1A1-AS1	kidney
chr1	116398742	TC	116378437	116410261	ATP1A1	+	ATP1A1-AS1	kidney
chr1	116398743	TC	116378437	116410261	ATP1A1	+	ATP1A1-AS1	kidney
chr1	116398756	AG	116378437	116410261	ATP1A1	+	ATP1A1-AS1	kidney
chr1	116398765	TC	116378437	116410261	ATP1A1	+	ATP1A1-AS1	kidney, brnfrntlcrtx
chr1	116398767	AG	116378437	116410261	ATP1A1	+	ATP1A1-AS1	kidney
chr1	116398768	AG	116378437	116410261	ATP1A1	+	ATP1A1-AS1	kidney
chr1	116398770	TC	116378437	116410261	ATP1A1	+	ATP1A1-AS1	kidney, brnfrntlcrtx
chr1	116398776	TC	116378437	116410261	ATP1A1	+	ATP1A1-AS1	kidney, brnfrntlcrtx
chr1	116398781	TC	116378437	116410261	ATP1A1	+	ATP1A1-AS1	kidney, brnfrntlcrtx
chr1	116398939	TC	116378437	116410261	ATP1A1	+	ATP1A1-AS1	kidney
chr1	116398942	TC	116378437	116410261	ATP1A1	+	ATP1A1-AS1	kidney
chr1	116398943	TC	116378437	116410261	ATP1A1	+	ATP1A1-AS1	kidney
chr1	116398946	TC	116378437	116410261	ATP1A1	+	ATP1A1-AS1	kidney
chr1	116398948	AG	116378437	116410261	ATP1A1	+	ATP1A1-AS1	kidney
chr1	116398964	TC	116378437	116410261	ATP1A1	+	ATP1A1-AS1	kidney
chr1	116398970	TC	116378437	116410261	ATP1A1	+	ATP1A1-AS1	kidney
chr1	116398974	TC	116378437	116410261	ATP1A1	+	ATP1A1-AS1	kidney
chr1	116398980	AG	116378437	116410261	ATP1A1	+	ATP1A1-AS1	kidney
chr1	116398984	AG	116378437	116410261	ATP1A1	+	ATP1A1-AS1	kidney
chr1	116398986	AG	116378437	116410261	ATP1A1	+	ATP1A1-AS1	brnfrntlcrtx
chr1	116398993	AG	116378437	116410261	ATP1A1	+	ATP1A1-AS1	kidney
chr1	116398996	TC	116378437	116410261	ATP1A1	+	ATP1A1-AS1	kidney
chr1	116399005	TC	116378437	116410261	ATP1A1	+	ATP1A1-AS1	kidney
chr1	116399008	TC	116378437	116410261	ATP1A1	+	ATP1A1-AS1	kidney
chr1	116399012	AG	116378437	116410261	ATP1A1	+	ATP1A1-AS1	kidney
chr1	116399015	TC	116378437	116410261	ATP1A1	+	ATP1A1-AS1	kidney
chr1	116399017	TC	116378437	116410261	ATP1A1	+	ATP1A1-AS1	kidney
chr1	116399021	TC	116378437	116410261	ATP1A1	+	ATP1A1-AS1	kidney
chr1	116399024	AG	116378437	116410261	ATP1A1	+	ATP1A1-AS1	brnfrntlcrtx
chr1	116399026	AG	116378437	116410261	ATP1A1	+	ATP1A1-AS1	kidney
chr1	116399033	AG	116378437	116410261	ATP1A1	+	ATP1A1-AS1	brnfrntlcrtx
chr1	116399035	TC	116378437	116410261	ATP1A1	+	ATP1A1-AS1	kidney
chr1	116399039	AG	116378437	116410261	ATP1A1	+	ATP1A1-AS1	brnfrntlcrtx
chr1	116399059	TC	116378437	116410261	ATP1A1	+	ATP1A1-AS1	kidney
chr1	116399061	TC	116378437	116410261	ATP1A1	+	ATP1A1-AS1	kidney
chr1	116399078	TC	116378437	116410261	ATP1A1	+	ATP1A1-AS1	kidney
chr1	116399082	AG	116378437	116410261	ATP1A1	+	ATP1A1-AS1	brnfrntlcrtx
chr1	116399422	TC	116378437	116410261	ATP1A1	+	ATP1A1-AS1	kidney
chr1	116399425	TC	116378437	116410261	ATP1A1	+	ATP1A1-AS1	kidney
chr1	116399430	TC	116378437	116410261	ATP1A1	+	ATP1A1-AS1	brnfrntlcrtx
chr1	116399432	TC	116378437	116410261	ATP1A1	+	ATP1A1-AS1	kidney, brnfrntlcrtx
chr1	116399436	TC	116378437	116410261	ATP1A1	+	ATP1A1-AS1	kidney
chr1	116399445	AG	116378437	116410261	ATP1A1	+	ATP1A1-AS1	kidney
chr1	116399458	TC	116378437	116410261	ATP1A1	+	ATP1A1-AS1	kidney
chr1	116399463	TC	116378437	116410261	ATP1A1	+	ATP1A1-AS1	kidney
chr1	116399468	AG	116378437	116410261	ATP1A1	+	ATP1A1-AS1	kidney
chr1	116399475	AG	116378437	116410261	ATP1A1	+	ATP1A1-AS1	brnprtl, kidney
chr1	116399484	AG	116378437	116410261	ATP1A1	+	ATP1A1-AS1	brnprtl, kidney
chr1	116399485	TC	116378437	116410261	ATP1A1	+	ATP1A1-AS1	kidney
chr1	116399490	AG	116378437	116410261	ATP1A1	+	ATP1A1-AS1	brnprtl
chr1	116399491	AG	116378437	116410261	ATP1A1	+	ATP1A1-AS1	kidney
chr1	116399492	AG	116378437	116410261	ATP1A1	+	ATP1A1-AS1	kidney
chr1	116399503	TC	116378437	116410261	ATP1A1	+	ATP1A1-AS1	kidney
chr1	116399507	AG	116378437	116410261	ATP1A1	+	ATP1A1-AS1	kidney
chr1	116399508	AG	116378437	116410261	ATP1A1	+	ATP1A1-AS1	kidney
chr1	116399511	AG	116378437	116410261	ATP1A1	+	ATP1A1-AS1	kidney
chr1	116399517	TC	116378437	116410261	ATP1A1	+	ATP1A1-AS1	kidney
chr1	116399519	AG	116378437	116410261	ATP1A1	+	ATP1A1-AS1	kidney
chr1	116399526	TC	116378437	116410261	ATP1A1	+	ATP1A1-AS1	kidney
chr1	116399531	TC	116378437	116410261	ATP1A1	+	ATP1A1-AS1	kidney
chr1	116400887	TC	116378437	116410261	ATP1A1	+	ATP1A1-AS1	kidney
chr1	116400888	TC	116378437	116410261	ATP1A1	+	ATP1A1-AS1	kidney
chr1	116400896	TC	116378437	116410261	ATP1A1	+	ATP1A1-AS1	kidney
chr1	116400897	TC	116378437	116410261	ATP1A1	+	ATP1A1-AS1	kidney
chr1	116400898	TC	116378437	116410261	ATP1A1	+	ATP1A1-AS1	kidney
chr1	116400900	TC	116378437	116410261	ATP1A1	+	ATP1A1-AS1	kidney
chr1	116400910	TC	116378437	116410261	ATP1A1	+	ATP1A1-AS1	brnprtl
chr1	116400924	TC	116378437	116410261	ATP1A1	+	ATP1A1-AS1	kidney
chr1	116400930	TC	116378437	116410261	ATP1A1	+	ATP1A1-AS1	kidney
chr1	116400931	TC	116378437	116410261	ATP1A1	+	ATP1A1-AS1	kidney
chr1	116400945	TC	116378437	116410261	ATP1A1	+	ATP1A1-AS1	brnprtl, kidney
chr1	116400949	AG	116378437	116410261	ATP1A1	+	ATP1A1-AS1	brnprtl
chr1	116400951	TC	116378437	116410261	ATP1A1	+	ATP1A1-AS1	kidney
chr1	116400954	AG	116378437	116410261	ATP1A1	+	ATP1A1-AS1	brnprtl
chr1	116400956	TC	116378437	116410261	ATP1A1	+	ATP1A1-AS1	brnstrtm, kidney
chr1	116400961	TC	116378437	116410261	ATP1A1	+	ATP1A1-AS1	brnoccptl
chr1	116400968	TC	116378437	116410261	ATP1A1	+	ATP1A1-AS1	brnstrtm, brnoccptl, brnprtl
chr1	116400972	TC	116378437	116410261	ATP1A1	+	ATP1A1-AS1	brnprtl, kidney
chr1	116400974	AG	116378437	116410261	ATP1A1	+	ATP1A1-AS1	brnprtl
chr1	116400975	AG	116378437	116410261	ATP1A1	+	ATP1A1-AS1	kidney
chr1	116400981	TC	116378437	116410261	ATP1A1	+	ATP1A1-AS1	brnoccptl
chr1	116400984	AG	116378437	116410261	ATP1A1	+	ATP1A1-AS1	kidney
chr1	116400985	AG	116378437	116410261	ATP1A1	+	ATP1A1-AS1	kidney
chr1	116400987	AG	116378437	116410261	ATP1A1	+	ATP1A1-AS1	brnprtl, kidney
chr1	116400993	AG	116378437	116410261	ATP1A1	+	ATP1A1-AS1	brnprtl
chr1	116401004	TC	116378437	116410261	ATP1A1	+	ATP1A1-AS1	brnstrtm
chr1	116401134	AG	116378437	116410261	ATP1A1	+	ATP1A1-AS1	brnfrntlcrtx
chr1	116401135	TC	116378437	116410261	ATP1A1	+	ATP1A1-AS1	kidney
chr1	116401140	AG	116378437	116410261	ATP1A1	+	ATP1A1-AS1	brnfrntlcrtx
chr1	116401179	TC	116378437	116410261	ATP1A1	+	ATP1A1-AS1	kidney
chr1	116401188	TC	116378437	116410261	ATP1A1	+	ATP1A1-AS1	kidney
chr1	116401202	TC	116378437	116410261	ATP1A1	+	ATP1A1-AS1	kidney
chr1	116401211	TC	116378437	116410261	ATP1A1	+	ATP1A1-AS1	kidney
chr1	116401237	TC	116378437	116410261	ATP1A1	+	ATP1A1-AS1	kidney
chr1	116401244	TC	116378437	116410261	ATP1A1	+	ATP1A1-AS1	brnprtl, kidney
chr1	116401245	TC	116378437	116410261	ATP1A1	+	ATP1A1-AS1	brnprtl, kidney
chr1	116401251	AG	116378437	116410261	ATP1A1	+	ATP1A1-AS1	kidney
chr1	116401259	AG	116378437	116410261	ATP1A1	+	ATP1A1-AS1	kidney
chr1	116401558	AG	116378437	116410261	ATP1A1	+	ATP1A1-AS1	kidney
chr1	116401561	AG	116378437	116410261	ATP1A1	+	ATP1A1-AS1	kidney
chr1	116401564	TC	116378437	116410261	ATP1A1	+	ATP1A1-AS1	kidney
chr1	116401570	TC	116378437	116410261	ATP1A1	+	ATP1A1-AS1	kidney
chr1	116401590	AG	116378437	116410261	ATP1A1	+	ATP1A1-AS1	kidney
chr1	116401595	TC	116378437	116410261	ATP1A1	+	ATP1A1-AS1	brnftl
chr1	116401607	TC	116378437	116410261	ATP1A1	+	ATP1A1-AS1	kidney
chr1	116401608	TC	116378437	116410261	ATP1A1	+	ATP1A1-AS1	kidney
chr1	116401609	TC	116378437	116410261	ATP1A1	+	ATP1A1-AS1	kidney
chr1	116401612	TC	116378437	116410261	ATP1A1	+	ATP1A1-AS1	brnftl
chr1	116401620	TC	116378437	116410261	ATP1A1	+	ATP1A1-AS1	kidney
chr1	116401625	TC	116378437	116410261	ATP1A1	+	ATP1A1-AS1	kidney
chr1	116401629	TC	116378437	116410261	ATP1A1	+	ATP1A1-AS1	brnoccptl, kidney
chr1	116401632	TC	116378437	116410261	ATP1A1	+	ATP1A1-AS1	kidney
chr1	116401635	TC	116378437	116410261	ATP1A1	+	ATP1A1-AS1	kidney
chr1	116401638	TC	116378437	116410261	ATP1A1	+	ATP1A1-AS1	brnoccptl, kidney
chr1	116401643	TC	116378437	116410261	ATP1A1	+	ATP1A1-AS1	brnoccptl
chr1	116401647	TC	116378437	116410261	ATP1A1	+	ATP1A1-AS1	kidney
chr1	116401652	TC	116378437	116410261	ATP1A1	+	ATP1A1-AS1	brnoccptl, kidney
chr1	116403845	TC	116378437	116410261	ATP1A1	+	ATP1A1-AS1	kidney
chr1	116403849	TC	116378437	116410261	ATP1A1	+	ATP1A1-AS1	kidney
chr1	116403891	TC	116378437	116410261	ATP1A1	+	ATP1A1-AS1	kidney
chr1	116403894	TC	116378437	116410261	ATP1A1	+	ATP1A1-AS1	kidney
chr1	116403897	TC	116378437	116410261	ATP1A1	+	ATP1A1-AS1	kidney
chr1	116403906	TC	116378437	116410261	ATP1A1	+	ATP1A1-AS1	kidney
chr1	116403958	TC	116378437	116410261	ATP1A1	+	ATP1A1-AS1	kidney
chr1	116403971	TC	116378437	116410261	ATP1A1	+	ATP1A1-AS1	kidney
chr1	116404412	AG	116378437	116410261	ATP1A1	+	ATP1A1-AS1	kidney
chr1	116404418	TC	116378437	116410261	ATP1A1	+	ATP1A1-AS1	kidney
chr1	116404422	TC	116378437	116410261	ATP1A1	+	ATP1A1-AS1	kidney
chr1	116404425	AG	116378437	116410261	ATP1A1	+	ATP1A1-AS1	kidney
chr1	116404427	AG	116378437	116410261	ATP1A1	+	ATP1A1-AS1	kidney
chr1	116404436	TC	116378437	116410261	ATP1A1	+	ATP1A1-AS1	brnfrntlcrtx
chr1	116404442	TC	116378437	116410261	ATP1A1	+	ATP1A1-AS1	kidney
chr1	116404443	AG	116378437	116410261	ATP1A1	+	ATP1A1-AS1	kidney
chr1	116404452	TC	116378437	116410261	ATP1A1	+	ATP1A1-AS1	kidney
chr1	116404464	TC	116378437	116410261	ATP1A1	+	ATP1A1-AS1	kidney, brnfrntlcrtx
chr1	116404490	TC	116378437	116410261	ATP1A1	+	ATP1A1-AS1	kidney
chr1	116404512	TC	116378437	116410261	ATP1A1	+	ATP1A1-AS1	kidney
chr1	116404517	TC	116378437	116410261	ATP1A1	+	ATP1A1-AS1	kidney
chr1	116404525	TC	116378437	116410261	ATP1A1	+	ATP1A1-AS1	kidney
chr1	116404531	TC	116378437	116410261	ATP1A1	+	ATP1A1-AS1	kidney
chr1	116404545	TC	116378437	116410261	ATP1A1	+	ATP1A1-AS1	kidney
chr1	116404553	AG	116378437	116410261	ATP1A1	+	ATP1A1-AS1	kidney
chr1	116404554	AG	116378437	116410261	ATP1A1	+	ATP1A1-AS1	kidney
chr1	116404577	AG	116378437	116410261	ATP1A1	+	ATP1A1-AS1	kidney
chr1	116404578	AG	116378437	116410261	ATP1A1	+	ATP1A1-AS1	kidney
chr1	116404583	TC	116378437	116410261	ATP1A1	+	ATP1A1-AS1	kidney
chr1	116404586	TC	116378437	116410261	ATP1A1	+	ATP1A1-AS1	kidney
chr1	116404600	TC	116378437	116410261	ATP1A1	+	ATP1A1-AS1	kidney
chr1	116404606	TC	116378437	116410261	ATP1A1	+	ATP1A1-AS1	kidney
chr1	116404615	AG	116378437	116410261	ATP1A1	+	ATP1A1-AS1	kidney
chr1	116404622	AG	116378437	116410261	ATP1A1	+	ATP1A1-AS1	kidney
chr1	116404631	TC	116378437	116410261	ATP1A1	+	ATP1A1-AS1	kidney
chr1	116404646	TC	116378437	116410261	ATP1A1	+	ATP1A1-AS1	kidney
chr1	116404651	AG	116378437	116410261	ATP1A1	+	ATP1A1-AS1	kidney
chr1	116404652	AG	116378437	116410261	ATP1A1	+	ATP1A1-AS1	kidney
chr1	116404666	AG	116378437	116410261	ATP1A1	+	ATP1A1-AS1	kidney
chr1	116404681	TC	116378437	116410261	ATP1A1	+	ATP1A1-AS1	kidney
chr1	116404695	AG	116378437	116410261	ATP1A1	+	ATP1A1-AS1	kidney
chr1	116404697	AG	116378437	116410261	ATP1A1	+	ATP1A1-AS1	kidney
chr1	116404702	AG	116378437	116410261	ATP1A1	+	ATP1A1-AS1	kidney
chr1	116404711	AG	116378437	116410261	ATP1A1	+	ATP1A1-AS1	kidney
chr1	116404725	TC	116378437	116410261	ATP1A1	+	ATP1A1-AS1	kidney
chr1	116404732	TC	116378437	116410261	ATP1A1	+	ATP1A1-AS1	kidney
chr1	116404758	TC	116378437	116410261	ATP1A1	+	ATP1A1-AS1	kidney
chr1	145927044	TC	145926590	145927678	RBM8A	-	LIX1L-AS1	brnftl
chr1	145927055	TC	145926590	145927678	RBM8A	-	LIX1L-AS1	brnftl
chr1	145927075	TC	145926590	145927678	RBM8A	-	LIX1L-AS1	brnftl
chr1	155320410	AG	155316863	155320666	FDPS	+	RUSC1-AS1	kidney
chr1	155320412	AG	155316863	155320666	FDPS	+	RUSC1-AS1	kidney
chr1	155320449	TC	155316863	155320666	FDPS	+	RUSC1-AS1	brnstrtm
chr1	155320491	TC	155316863	155320666	FDPS	+	RUSC1-AS1	brnstrtm
chr1	155322391	TC	155320894	155324176	RUSC1	+	RUSC1-AS1	brnstrtm
chr1	155322403	TC	155320894	155324176	RUSC1	+	RUSC1-AS1	brnstrtm
chr1	155322462	AG	155320894	155324176	RUSC1	+	RUSC1-AS1	brnftl
chr1	155322480	AG	155320894	155324176	RUSC1	+	RUSC1-AS1	brnftl
chr1	155322512	AG	155320894	155324176	RUSC1	+	RUSC1-AS1	brnftl
chr1	155322542	AG	155320894	155324176	RUSC1	+	RUSC1-AS1	brnftl
chr1	155322573	AG	155320894	155324176	RUSC1	+	RUSC1-AS1	brnfrntlcrtx
chr1	155322586	AG	155320894	155324176	RUSC1	+	RUSC1-AS1	brnftl
chr1	155322602	TC	155320894	155324176	RUSC1	+	RUSC1-AS1	brnftl
chr1	155322605	AG	155320894	155324176	RUSC1	+	RUSC1-AS1	brnftl, brnfrntlcrtx
chr1	155322612	AG	155320894	155324176	RUSC1	+	RUSC1-AS1	brnftl
chr1	155322623	AG	155320894	155324176	RUSC1	+	RUSC1-AS1	brnfrntlcrtx
chr1	155322635	TC	155320894	155324176	RUSC1	+	RUSC1-AS1	brnftl
chr1	155322641	AG	155320894	155324176	RUSC1	+	RUSC1-AS1	brnftl
chr1	155322668	TC	155320894	155324176	RUSC1	+	RUSC1-AS1	brnstrtm
chr1	155322681	TC	155320894	155324176	RUSC1	+	RUSC1-AS1	brnprtl
chr1	155322696	TC	155320894	155324176	RUSC1	+	RUSC1-AS1	brnstrtm
chr1	155322716	TC	155320894	155324176	RUSC1	+	RUSC1-AS1	brnprtl
chr1	159196395	TC	159194325	159203313	CADM3	+	CADM3-AS1	brnftl
chr1	159196421	TC	159194325	159203313	CADM3	+	CADM3-AS1	brnftl
chr1	159196432	TC	159194325	159203313	CADM3	+	CADM3-AS1	brnftl
chr1	159196434	TC	159194325	159203313	CADM3	+	CADM3-AS1	brnfrntlcrtx
chr1	159196440	TC	159194325	159203313	CADM3	+	CADM3-AS1	brnfrntlcrtx
chr1	159199873	AG	159194325	159203313	CADM3	+	CADM3-AS1	brnfrntlcrtx
chr1	159199875	AG	159194325	159203313	CADM3	+	CADM3-AS1	brnfrntlcrtx
chr1	159200813	TC	159194325	159203313	CADM3	+	CADM3-AS1	brnprtl
chr1	159200820	TC	159194325	159203313	CADM3	+	CADM3-AS1	brnprtl
chr1	159200826	AG	159194325	159203313	CADM3	+	CADM3-AS1	brnfrntlcrtx
chr1	159200849	AG	159194325	159203313	CADM3	+	CADM3-AS1	brnprtl
chr1	159200855	AG	159194325	159203313	CADM3	+	CADM3-AS1	brnftl, brnfrntlcrtx
chr1	159200867	TC	159194325	159203313	CADM3	+	CADM3-AS1	brnprtl
chr1	159200871	TC	159194325	159203313	CADM3	+	CADM3-AS1	brnprtl
chr1	159200876	AG	159194325	159203313	CADM3	+	CADM3-AS1	brnprtl
chr1	159200877	AG	159194325	159203313	CADM3	+	CADM3-AS1	brnftl
chr1	159200887	TC	159194325	159203313	CADM3	+	CADM3-AS1	brnprtl
chr1	159200900	AG	159194325	159203313	CADM3	+	CADM3-AS1	brnftl
chr1	159200930	TC	159194325	159203313	CADM3	+	CADM3-AS1	brnftl
chr1	159200938	TC	159194325	159203313	CADM3	+	CADM3-AS1	brnftl
chr1	159200971	TC	159194325	159203313	CADM3	+	CADM3-AS1	brnftl
chr1	159201231	TC	159194325	159203313	CADM3	+	CADM3-AS1	brnoccptl
chr1	159201236	TC	159194325	159203313	CADM3	+	CADM3-AS1	brnoccptl
chr1	159201242	AG	159194325	159203313	CADM3	+	CADM3-AS1	brnprtl
chr1	159201246	AG	159194325	159203313	CADM3	+	CADM3-AS1	brnstrtm
chr1	159201271	TC	159194325	159203313	CADM3	+	CADM3-AS1	brnfrntlcrtx
chr1	159201280	AG	159194325	159203313	CADM3	+	CADM3-AS1	brnstrtm, brnoccptl, brnprtl
chr1	159201286	AG	159194325	159203313	CADM3	+	CADM3-AS1	brnprtl
chr1	159201290	TC	159194325	159203313	CADM3	+	CADM3-AS1	brnfrntlcrtx
chr1	159201292	AG	159194325	159203313	CADM3	+	CADM3-AS1	brnstrtm
chr1	159201297	AG	159194325	159203313	CADM3	+	CADM3-AS1	brnprtl
chr1	159201309	AG	159194325	159203313	CADM3	+	CADM3-AS1	brnprtl
chr1	159201310	AG	159194325	159203313	CADM3	+	CADM3-AS1	brnprtl
chr1	159201315	AG	159194325	159203313	CADM3	+	CADM3-AS1	brnoccptl
chr1	159201544	TC	159194325	159203313	CADM3	+	CADM3-AS1	brnftl
chr1	159201547	TC	159194325	159203313	CADM3	+	CADM3-AS1	brnftl
chr1	159202075	AG	159194325	159203313	CADM3	+	CADM3-AS1	brnstrtm
chr1	159202079	AG	159194325	159203313	CADM3	+	CADM3-AS1	brnstrtm
chr1	159202082	TC	159194325	159203313	CADM3	+	CADM3-AS1	brnstrtm
chr1	159202084	TC	159194325	159203313	CADM3	+	CADM3-AS1	brnfrntlcrtx
chr1	159202087	AG	159194325	159203313	CADM3	+	CADM3-AS1	brnftl
chr1	159202088	TC	159194325	159203313	CADM3	+	CADM3-AS1	brnftl
chr1	159202090	TC	159194325	159203313	CADM3	+	CADM3-AS1	brnfrntlcrtx
chr1	159202098	TC	159194325	159203313	CADM3	+	CADM3-AS1	brnftl
chr1	159202107	AG	159194325	159203313	CADM3	+	CADM3-AS1	brnstrtm, brnftl
chr1	159202112	TC	159194325	159203313	CADM3	+	CADM3-AS1	brnstrtm
chr1	159202118	TC	159194325	159203313	CADM3	+	CADM3-AS1	brnfrntlcrtx
chr1	159202120	AG	159194325	159203313	CADM3	+	CADM3-AS1	brnstrtm
chr1	173485424	AG	173477330	173488815	PRDX6	+	PRDX6-AS1	kidney
chr1	173485437	TC	173477330	173488815	PRDX6	+	PRDX6-AS1	kidney
chr1	173485442	AG	173477330	173488815	PRDX6	+	PRDX6-AS1	kidney
chr1	173485443	TC	173477330	173488815	PRDX6	+	PRDX6-AS1	kidney
chr1	173485462	TC	173477330	173488815	PRDX6	+	PRDX6-AS1	kidney
chr1	173485465	AG	173477330	173488815	PRDX6	+	PRDX6-AS1	kidney
chr1	173485496	AG	173477330	173488815	PRDX6	+	PRDX6-AS1	kidney
chr1	173485498	AG	173477330	173488815	PRDX6	+	PRDX6-AS1	kidney
chr1	173486259	TC	173477330	173488815	PRDX6	+	PRDX6-AS1	kidney
chr1	173486262	TC	173477330	173488815	PRDX6	+	PRDX6-AS1	kidney
chr1	173486263	TC	173477330	173488815	PRDX6	+	PRDX6-AS1	kidney
chr1	173486351	TC	173477330	173488815	PRDX6	+	PRDX6-AS1	kidney
chr1	173486355	TC	173477330	173488815	PRDX6	+	PRDX6-AS1	kidney
chr1	173486375	AG	173477330	173488815	PRDX6	+	PRDX6-AS1	kidney
chr1	173486384	AG	173477330	173488815	PRDX6	+	PRDX6-AS1	kidney
chr1	173487744	AG	173477330	173488815	PRDX6	+	PRDX6-AS1	kidney
chr1	173487779	AG	173477330	173488815	PRDX6	+	PRDX6-AS1	kidney
chr1	173488276	TC	173477330	173488815	PRDX6	+	PRDX6-AS1	kidney
chr1	173488291	TC	173477330	173488815	PRDX6	+	PRDX6-AS1	kidney
chr1	180950594	TC	180949699	180951614	KIAA1614	+	KIAA1614-AS1	brnoccptl
chr1	180950609	TC	180949699	180951614	KIAA1614	+	KIAA1614-AS1	brnoccptl
chr1	201999911	AG	201995696	202006147	RNPEP	+	ELF3-AS1	kidney
chr1	201999930	AG	201995696	202006147	RNPEP	+	ELF3-AS1	kidney
chr2	40103308	TC	40097270	40255209	SLC8A1	-	SLC8A1-AS1	brnfrntlcrtx
chr2	40103337	TC	40097270	40255209	SLC8A1	-	SLC8A1-AS1	brnfrntlcrtx
chr2	40112897	TC	40097270	40255209	SLC8A1	-	SLC8A1-AS1	brnftl
chr2	40112900	TC	40097270	40255209	SLC8A1	-	SLC8A1-AS1	brnftl
chr2	40164863	AG	40097270	40255209	SLC8A1	-	SLC8A1-AS1	brnftl
chr2	40164869	TC	40097270	40255209	SLC8A1	-	SLC8A1-AS1	brnftl
chr2	40164876	AG	40097270	40255209	SLC8A1	-	SLC8A1-AS1	brnftl
chr2	40164877	TC	40097270	40255209	SLC8A1	-	SLC8A1-AS1	brnftl
chr2	40164888	AG	40097270	40255209	SLC8A1	-	SLC8A1-AS1	brnftl
chr2	40164906	AG	40097270	40255209	SLC8A1	-	SLC8A1-AS1	brnftl
chr2	40164930	AG	40097270	40255209	SLC8A1	-	SLC8A1-AS1	brnstrtm
chr2	40164937	TC	40097270	40255209	SLC8A1	-	SLC8A1-AS1	brnstrtm
chr2	40164948	TC	40097270	40255209	SLC8A1	-	SLC8A1-AS1	brnstrtm
chr2	40164952	TC	40097270	40255209	SLC8A1	-	SLC8A1-AS1	brnstrtm
chr2	40164977	AG	40097270	40255209	SLC8A1	-	SLC8A1-AS1	brnstrtm
chr2	40164980	TC	40097270	40255209	SLC8A1	-	SLC8A1-AS1	brnstrtm
chr2	54526375	TC	54516048	54540697	SPTBN1	+	SPTBN1-AS1	brnftl
chr2	54526378	AG	54516048	54540697	SPTBN1	+	SPTBN1-AS1	brnprtl
chr2	54526393	TC	54516048	54540697	SPTBN1	+	SPTBN1-AS1	brnftl
chr2	54526407	AG	54516048	54540697	SPTBN1	+	SPTBN1-AS1	brnoccptl, brnprtl
chr2	54526411	AG	54516048	54540697	SPTBN1	+	SPTBN1-AS1	brnoccptl
chr2	54526413	TC	54516048	54540697	SPTBN1	+	SPTBN1-AS1	brnprtl
chr2	54526417	AG	54516048	54540697	SPTBN1	+	SPTBN1-AS1	brnoccptl, brnftl
chr2	54526425	AG	54516048	54540697	SPTBN1	+	SPTBN1-AS1	brnftl
chr2	54526430	AG	54516048	54540697	SPTBN1	+	SPTBN1-AS1	brnftl
chr2	54526439	AG	54516048	54540697	SPTBN1	+	SPTBN1-AS1	brnprtl
chr2	54526459	TC	54516048	54540697	SPTBN1	+	SPTBN1-AS1	brnprtl
chr2	54526468	AG	54516048	54540697	SPTBN1	+	SPTBN1-AS1	brnprtl
chr2	70087797	TC	70087477	70089203	PCBP1	+	PCBP1-AS1	kidney
chr2	70087829	TC	70087477	70089203	PCBP1	+	PCBP1-AS1	kidney
chr2	70087985	AG	70087477	70089203	PCBP1	+	PCBP1-AS1	brnoccptl
chr2	70088008	AG	70087477	70089203	PCBP1	+	PCBP1-AS1	brnoccptl
chr2	70088104	AG	70087477	70089203	PCBP1	+	PCBP1-AS1	brnoccptl
chr2	70088152	AG	70087477	70089203	PCBP1	+	PCBP1-AS1	brnoccptl
chr2	70088472	AG	70087477	70089203	PCBP1	+	PCBP1-AS1	kidney
chr2	70088492	TC	70087477	70089203	PCBP1	+	PCBP1-AS1	kidney
chr2	70088520	AG	70087477	70089203	PCBP1	+	PCBP1-AS1	kidney
chr2	70088523	TC	70087477	70089203	PCBP1	+	PCBP1-AS1	kidney
chr2	70088527	TC	70087477	70089203	PCBP1	+	PCBP1-AS1	kidney
chr2	85890142	TC	85889151	85891136	ST3GAL5	-	ST3GAL5-AS1	brnprtl
chr2	85890150	AG	85889151	85891136	ST3GAL5	-	ST3GAL5-AS1	brnprtl
chr2	85890151	TC	85889151	85891136	ST3GAL5	-	ST3GAL5-AS1	brnprtl
chr2	85890152	AG	85889151	85891136	ST3GAL5	-	ST3GAL5-AS1	brnprtl
chr2	85890156	AG	85889151	85891136	ST3GAL5	-	ST3GAL5-AS1	brnprtl
chr2	85890158	AG	85889151	85891136	ST3GAL5	-	ST3GAL5-AS1	brnprtl
chr2	85890191	TC	85889151	85891136	ST3GAL5	-	ST3GAL5-AS1	brnoccptl
chr2	85890193	AG	85889151	85891136	ST3GAL5	-	ST3GAL5-AS1	brnprtl
chr2	85890197	AG	85889151	85891136	ST3GAL5	-	ST3GAL5-AS1	brnoccptl, brnprtl
chr2	85890208	TC	85889151	85891136	ST3GAL5	-	ST3GAL5-AS1	brnoccptl
chr2	85890214	AG	85889151	85891136	ST3GAL5	-	ST3GAL5-AS1	brnoccptl
chr2	85890225	TC	85889151	85891136	ST3GAL5	-	ST3GAL5-AS1	brnoccptl, brnprtl
chr2	85890226	TC	85889151	85891136	ST3GAL5	-	ST3GAL5-AS1	brnprtl
chr2	96208574	AG	96208403	96208827	STARD7	-	STARD7-AS1	kidney
chr2	96208590	AG	96208403	96208827	STARD7	-	STARD7-AS1	brnprtl, kidney
chr2	96208619	AG	96208403	96208827	STARD7	-	STARD7-AS1	brnprtl, kidney
chr2	96208621	AG	96208403	96208827	STARD7	-	STARD7-AS1	brnprtl
chr2	102179277	TC	102172621	102179874	IL1R1	+	IL1R1-AS1	kidney
chr2	102179305	TC	102172621	102179874	IL1R1	+	IL1R1-AS1	kidney
chr2	113218180	AG	113215997	113276581	PAX8	-	PAX8-AS1	kidney
chr2	113218189	TC	113215997	113276581	PAX8	-	PAX8-AS1	kidney
chr2	113218194	AG	113215997	113276581	PAX8	-	PAX8-AS1	kidney
chr2	113218202	AG	113215997	113276581	PAX8	-	PAX8-AS1	kidney
chr2	113218214	TC	113215997	113276581	PAX8	-	PAX8-AS1	kidney
chr2	113218273	TC	113215997	113276581	PAX8	-	PAX8-AS1	kidney
chr2	113218287	TC	113215997	113276581	PAX8	-	PAX8-AS1	kidney
chr2	113218295	TC	113215997	113276581	PAX8	-	PAX8-AS1	kidney
chr2	113218327	AG	113215997	113276581	PAX8	-	PAX8-AS1	kidney
chr2	113218330	AG	113215997	113276581	PAX8	-	PAX8-AS1	kidney
chr2	113218359	AG	113215997	113276581	PAX8	-	PAX8-AS1	kidney
chr2	113218421	AG	113215997	113276581	PAX8	-	PAX8-AS1	kidney
chr2	113218466	AG	113215997	113276581	PAX8	-	PAX8-AS1	kidney
chr2	113218485	AG	113215997	113276581	PAX8	-	PAX8-AS1	kidney
chr2	113218517	AG	113215997	113276581	PAX8	-	PAX8-AS1	kidney
chr2	113236636	TC	113215997	113276581	PAX8	-	PAX8-AS1	kidney
chr2	113236645	AG	113215997	113276581	PAX8	-	PAX8-AS1	kidney
chr2	113236647	TC	113215997	113276581	PAX8	-	PAX8-AS1	kidney
chr2	113236659	AG	113215997	113276581	PAX8	-	PAX8-AS1	kidney
chr2	113236675	TC	113215997	113276581	PAX8	-	PAX8-AS1	kidney
chr2	113236687	AG	113215997	113276581	PAX8	-	PAX8-AS1	kidney
chr2	113238269	AG	113215997	113276581	PAX8	-	PAX8-AS1	kidney
chr2	113238306	AG	113215997	113276581	PAX8	-	PAX8-AS1	kidney
chr2	113241616	AG	113215997	113276581	PAX8	-	PAX8-AS1	kidney
chr2	113241660	AG	113215997	113276581	PAX8	-	PAX8-AS1	kidney
chr2	113274520	TC	113215997	113276581	PAX8	-	PAX8-AS1	kidney
chr2	113274526	TC	113215997	113276581	PAX8	-	PAX8-AS1	kidney
chr2	121727848	TC	121726945	121728563	NIFK	-	NIFK-AS1	brnprtl
chr2	121727894	TC	121726945	121728563	NIFK	-	NIFK-AS1	brnprtl
chr2	134838670	TC	134838616	134902034	ACMSD	+	CCNT2-AS1	kidney
chr2	134838706	TC	134838616	134902034	ACMSD	+	CCNT2-AS1	kidney
chr2	134838711	TC	134838616	134902034	ACMSD	+	CCNT2-AS1	kidney
chr2	134838735	AG	134838616	134902034	ACMSD	+	CCNT2-AS1	kidney
chr2	134838737	AG	134838616	134902034	ACMSD	+	CCNT2-AS1	kidney
chr2	134844396	TC	134838616	134902034	ACMSD	+	CCNT2-AS1	kidney
chr2	134844400	TC	134838616	134902034	ACMSD	+	CCNT2-AS1	kidney
chr2	134867618	TC	134838616	134902034	ACMSD	+	CCNT2-AS1	kidney
chr2	134867654	TC	134838616	134902034	ACMSD	+	CCNT2-AS1	kidney
chr2	144519967	AG	144517978	144521057	ZEB2	-	ZEB2-AS1	brnftl, brnfrntlcrtx
chr2	144519971	AG	144517978	144521057	ZEB2	-	ZEB2-AS1	brnoccptl, brnprtl, brnfrntlcrtx
chr2	144519977	AG	144517978	144521057	ZEB2	-	ZEB2-AS1	brnoccptl, brnftl, brnprtl, brnfrntlcrtx
chr2	144519979	AG	144517978	144521057	ZEB2	-	ZEB2-AS1	brnoccptl, brnftl, brnprtl, brnfrntlcrtx
chr2	144519982	AG	144517978	144521057	ZEB2	-	ZEB2-AS1	brnftl
chr2	144519983	AG	144517978	144521057	ZEB2	-	ZEB2-AS1	brnftl
chr2	144519986	AG	144517978	144521057	ZEB2	-	ZEB2-AS1	brnftl
chr2	144520016	AG	144517978	144521057	ZEB2	-	ZEB2-AS1	brnftl
chr2	144520020	AG	144517978	144521057	ZEB2	-	ZEB2-AS1	brnoccptl
chr2	144520027	AG	144517978	144521057	ZEB2	-	ZEB2-AS1	brnoccptl
chr2	144520031	AG	144517978	144521057	ZEB2	-	ZEB2-AS1	brnoccptl
chr2	148875706	TC	148875227	148888823	KIF5C	+	KIF5C-AS1	brnstrtm
chr2	148875715	TC	148875227	148888823	KIF5C	+	KIF5C-AS1	brnprtl
chr2	148875717	AG	148875227	148888823	KIF5C	+	KIF5C-AS1	brnprtl
chr2	148875718	AG	148875227	148888823	KIF5C	+	KIF5C-AS1	brnprtl
chr2	148875733	TC	148875227	148888823	KIF5C	+	KIF5C-AS1	brnstrtm
chr2	148875736	TC	148875227	148888823	KIF5C	+	KIF5C-AS1	brnprtl
chr2	148875739	TC	148875227	148888823	KIF5C	+	KIF5C-AS1	brnprtl
chr2	158663028	TC	158658337	158682879	PKP4	+	PKP4-AS1	kidney
chr2	158663041	TC	158658337	158682879	PKP4	+	PKP4-AS1	kidney
chr2	158663064	AG	158658337	158682879	PKP4	+	PKP4-AS1	kidney
chr2	158663073	TC	158658337	158682879	PKP4	+	PKP4-AS1	kidney, brnfrntlcrtx
chr2	158663079	AG	158658337	158682879	PKP4	+	PKP4-AS1	kidney
chr2	158663085	TC	158658337	158682879	PKP4	+	PKP4-AS1	brnfrntlcrtx
chr2	158669827	AG	158658337	158682879	PKP4	+	PKP4-AS1	brnprtl
chr2	158669833	AG	158658337	158682879	PKP4	+	PKP4-AS1	kidney
chr2	158669834	AG	158658337	158682879	PKP4	+	PKP4-AS1	kidney
chr2	158669837	AG	158658337	158682879	PKP4	+	PKP4-AS1	brnprtl
chr2	158669839	AG	158658337	158682879	PKP4	+	PKP4-AS1	brnprtl
chr2	158669843	AG	158658337	158682879	PKP4	+	PKP4-AS1	brnoccptl
chr2	158669853	AG	158658337	158682879	PKP4	+	PKP4-AS1	brnoccptl
chr2	158669858	TC	158658337	158682879	PKP4	+	PKP4-AS1	kidney
chr2	158669866	TC	158658337	158682879	PKP4	+	PKP4-AS1	kidney
chr2	158669890	AG	158658337	158682879	PKP4	+	PKP4-AS1	kidney
chr2	158669900	AG	158658337	158682879	PKP4	+	PKP4-AS1	kidney
chr2	158673904	TC	158658337	158682879	PKP4	+	PKP4-AS1	kidney
chr2	158673906	TC	158658337	158682879	PKP4	+	PKP4-AS1	kidney
chr2	158673919	TC	158658337	158682879	PKP4	+	PKP4-AS1	kidney
chr2	158673926	TC	158658337	158682879	PKP4	+	PKP4-AS1	kidney
chr2	158673946	TC	158658337	158682879	PKP4	+	PKP4-AS1	kidney
chr2	158673951	TC	158658337	158682879	PKP4	+	PKP4-AS1	kidney
chr2	158678583	TC	158658337	158682879	PKP4	+	PKP4-AS1	kidney
chr2	158678594	TC	158658337	158682879	PKP4	+	PKP4-AS1	kidney
chr2	158678595	TC	158658337	158682879	PKP4	+	PKP4-AS1	kidney
chr2	158678602	TC	158658337	158682879	PKP4	+	PKP4-AS1	kidney
chr2	158681205	AG	158658337	158682879	PKP4	+	PKP4-AS1	kidney
chr2	158681226	AG	158658337	158682879	PKP4	+	PKP4-AS1	kidney
chr2	158681230	AG	158658337	158682879	PKP4	+	PKP4-AS1	kidney
chr2	165991323	AG	165984641	166149214	SCN1A	-	SCN1A-AS1	brnfrntlcrtx
chr2	165991343	AG	165984641	166149214	SCN1A	-	SCN1A-AS1	brnfrntlcrtx
chr2	165994376	TC	165984641	166149214	SCN1A	-	SCN1A-AS1	brnfrntlcrtx
chr2	165994402	TC	165984641	166149214	SCN1A	-	SCN1A-AS1	brnfrntlcrtx
chr2	166002488	AG	165984641	166149214	SCN1A	-	SCN1A-AS1	brnfrntlcrtx
chr2	166002513	AG	165984641	166149214	SCN1A	-	SCN1A-AS1	brnfrntlcrtx
chr2	166015609	TC	165984641	166149214	SCN1A	-	SCN1A-AS1	brnfrntlcrtx
chr2	166015624	TC	165984641	166149214	SCN1A	-	SCN1A-AS1	brnfrntlcrtx
chr2	166036058	TC	165984641	166149214	SCN1A	-	SCN1A-AS1	brnfrntlcrtx
chr2	166036083	AG	165984641	166149214	SCN1A	-	SCN1A-AS1	brnfrntlcrtx
chr2	166036087	TC	165984641	166149214	SCN1A	-	SCN1A-AS1	brnfrntlcrtx
chr2	166036103	TC	165984641	166149214	SCN1A	-	SCN1A-AS1	brnfrntlcrtx
chr2	166036121	AG	165984641	166149214	SCN1A	-	SCN1A-AS1	brnfrntlcrtx
chr2	166036221	TC	165984641	166149214	SCN1A	-	SCN1A-AS1	brnfrntlcrtx
chr2	166036264	TC	165984641	166149214	SCN1A	-	SCN1A-AS1	brnfrntlcrtx
chr2	166043883	AG	165984641	166149214	SCN1A	-	SCN1A-AS1	brnfrntlcrtx
chr2	166043933	AG	165984641	166149214	SCN1A	-	SCN1A-AS1	brnfrntlcrtx
chr2	166046780	TC	165984641	166149214	SCN1A	-	SCN1A-AS1	brnfrntlcrtx
chr2	166046813	TC	165984641	166149214	SCN1A	-	SCN1A-AS1	brnfrntlcrtx
chr2	166073501	TC	165984641	166149214	SCN1A	-	SCN1A-AS1	brnfrntlcrtx
chr2	166073518	TC	165984641	166149214	SCN1A	-	SCN1A-AS1	brnfrntlcrtx
chr2	166199652	TC	166195185	166376001	SCN9A	-	SCN1A-AS1	kidney
chr2	166199653	TC	166195185	166376001	SCN9A	-	SCN1A-AS1	kidney
chr2	168772865	TC	168771951	168775134	CERS6	+	CERS6-AS1	brnftl
chr2	168772911	TC	168771951	168775134	CERS6	+	CERS6-AS1	brnftl
chr2	176131386	TC	176129694	176132695	HOXD8	+	HOXD-AS2	kidney
chr2	176131387	TC	176129694	176132695	HOXD8	+	HOXD-AS2	kidney
chr2	176131389	TC	176129694	176132695	HOXD8	+	HOXD-AS2	kidney
chr2	176131392	TC	176129694	176132695	HOXD8	+	HOXD-AS2	kidney
chr2	176131402	TC	176129694	176132695	HOXD8	+	HOXD-AS2	kidney
chr2	176131404	TC	176129694	176132695	HOXD8	+	HOXD-AS2	kidney
chr2	176131446	TC	176129694	176132695	HOXD8	+	HOXD-AS2	kidney
chr2	176131467	TC	176129694	176132695	HOXD8	+	HOXD-AS2	kidney
chr2	176131548	AG	176129694	176132695	HOXD8	+	HOXD-AS2	kidney
chr2	176131559	AG	176129694	176132695	HOXD8	+	HOXD-AS2	kidney
chr2	176131815	TC	176129694	176132695	HOXD8	+	HOXD-AS2	kidney
chr2	176131841	TC	176129694	176132695	HOXD8	+	HOXD-AS2	kidney
chr2	176132171	TC	176129694	176132695	HOXD8	+	HOXD-AS2	kidney
chr2	176132203	TC	176129694	176132695	HOXD8	+	HOXD-AS2	kidney
chr2	176132499	TC	176129694	176132695	HOXD8	+	HOXD-AS2	kidney
chr2	176132502	TC	176129694	176132695	HOXD8	+	HOXD-AS2	kidney
chr2	178526663	AG	178525989	178779963	TTN	-	TTN-AS1	kidney
chr2	178526665	AG	178525989	178779963	TTN	-	TTN-AS1	kidney
chr2	178528304	AG	178525989	178779963	TTN	-	TTN-AS1	kidney
chr2	178528354	AG	178525989	178779963	TTN	-	TTN-AS1	kidney
chr2	178548171	AG	178525989	178779963	TTN	-	TTN-AS1	kidney
chr2	178548176	AG	178525989	178779963	TTN	-	TTN-AS1	kidney
chr2	178548254	AG	178525989	178779963	TTN	-	TTN-AS1	kidney
chr2	178548267	AG	178525989	178779963	TTN	-	TTN-AS1	kidney
chr2	178552631	AG	178525989	178779963	TTN	-	TTN-AS1	kidney
chr2	178552651	AG	178525989	178779963	TTN	-	TTN-AS1	kidney
chr2	178557784	TC	178525989	178779963	TTN	-	TTN-AS1	kidney
chr2	178557829	TC	178525989	178779963	TTN	-	TTN-AS1	kidney
chr2	178565653	AG	178525989	178779963	TTN	-	TTN-AS1	kidney
chr2	178565685	AG	178525989	178779963	TTN	-	TTN-AS1	kidney
chr2	178567914	AG	178525989	178779963	TTN	-	TTN-AS1	kidney
chr2	178567916	AG	178525989	178779963	TTN	-	TTN-AS1	kidney
chr2	178568394	TC	178525989	178779963	TTN	-	TTN-AS1	kidney
chr2	178568407	TC	178525989	178779963	TTN	-	TTN-AS1	kidney
chr2	178577725	AG	178525989	178779963	TTN	-	TTN-AS1	kidney
chr2	178577729	AG	178525989	178779963	TTN	-	TTN-AS1	kidney
chr2	178577733	TC	178525989	178779963	TTN	-	TTN-AS1	kidney
chr2	178577735	TC	178525989	178779963	TTN	-	TTN-AS1	kidney
chr2	178579601	TC	178525989	178779963	TTN	-	TTN-AS1	kidney
chr2	178579607	TC	178525989	178779963	TTN	-	TTN-AS1	kidney
chr2	178579617	TC	178525989	178779963	TTN	-	TTN-AS1	kidney
chr2	178599171	TC	178525989	178779963	TTN	-	TTN-AS1	kidney
chr2	178599178	TC	178525989	178779963	TTN	-	TTN-AS1	kidney
chr2	178601669	AG	178525989	178779963	TTN	-	TTN-AS1	kidney
chr2	178601714	AG	178525989	178779963	TTN	-	TTN-AS1	kidney
chr2	178610259	AG	178525989	178779963	TTN	-	TTN-AS1	kidney
chr2	178610278	AG	178525989	178779963	TTN	-	TTN-AS1	kidney
chr2	178613898	AG	178525989	178779963	TTN	-	TTN-AS1	kidney
chr2	178613918	AG	178525989	178779963	TTN	-	TTN-AS1	kidney
chr2	178614569	TC	178525989	178779963	TTN	-	TTN-AS1	kidney
chr2	178614616	TC	178525989	178779963	TTN	-	TTN-AS1	kidney
chr2	178617152	AG	178525989	178779963	TTN	-	TTN-AS1	kidney
chr2	178617192	AG	178525989	178779963	TTN	-	TTN-AS1	kidney
chr2	199457944	AG	199457700	199471266	SATB2	-	SATB2-AS1	brnftl
chr2	199457947	AG	199457700	199471266	SATB2	-	SATB2-AS1	brnftl
chr2	199458018	TC	199457700	199471266	SATB2	-	SATB2-AS1	brnftl
chr2	199458025	TC	199457700	199471266	SATB2	-	SATB2-AS1	brnftl
chr2	199458412	TC	199457700	199471266	SATB2	-	SATB2-AS1	brnftl
chr2	199458438	TC	199457700	199471266	SATB2	-	SATB2-AS1	brnftl
chr2	199458997	TC	199457700	199471266	SATB2	-	SATB2-AS1	brnftl
chr2	199459015	TC	199457700	199471266	SATB2	-	SATB2-AS1	brnftl
chr2	199459292	TC	199457700	199471266	SATB2	-	SATB2-AS1	brnftl
chr2	199459292	TC	199457700	199471266	SATB2	-	SATB2-AS1	brnftl
chr2	199459308	TC	199457700	199471266	SATB2	-	SATB2-AS1	brnftl
chr2	199459318	TC	199457700	199471266	SATB2	-	SATB2-AS1	brnftl
chr2	199459657	TC	199457700	199471266	SATB2	-	SATB2-AS1	brnftl
chr2	199459666	TC	199457700	199471266	SATB2	-	SATB2-AS1	brnftl
chr2	199459687	TC	199457700	199471266	SATB2	-	SATB2-AS1	brnftl
chr2	199459784	TC	199457700	199471266	SATB2	-	SATB2-AS1	brnftl
chr2	199459807	TC	199457700	199471266	SATB2	-	SATB2-AS1	brnftl
chr2	199459811	TC	199457700	199471266	SATB2	-	SATB2-AS1	brnftl
chr2	199460006	TC	199457700	199471266	SATB2	-	SATB2-AS1	brnftl
chr2	199460038	TC	199457700	199471266	SATB2	-	SATB2-AS1	brnftl
chr2	199460047	AG	199457700	199471266	SATB2	-	SATB2-AS1	brnftl
chr2	199460052	AG	199457700	199471266	SATB2	-	SATB2-AS1	brnftl
chr2	199460057	AG	199457700	199471266	SATB2	-	SATB2-AS1	brnftl
chr2	199460075	AG	199457700	199471266	SATB2	-	SATB2-AS1	brnftl
chr2	199460087	AG	199457700	199471266	SATB2	-	SATB2-AS1	brnftl
chr2	199460091	AG	199457700	199471266	SATB2	-	SATB2-AS1	brnftl
chr2	199460150	TC	199457700	199471266	SATB2	-	SATB2-AS1	brnftl
chr2	199460160	TC	199457700	199471266	SATB2	-	SATB2-AS1	brnftl
chr2	199460185	AG	199457700	199471266	SATB2	-	SATB2-AS1	brnftl
chr2	199460189	AG	199457700	199471266	SATB2	-	SATB2-AS1	brnftl
chr2	199460202	AG	199457700	199471266	SATB2	-	SATB2-AS1	brnftl
chr2	199460205	TC	199457700	199471266	SATB2	-	SATB2-AS1	brnftl
chr2	199460227	TC	199457700	199471266	SATB2	-	SATB2-AS1	brnftl
chr2	199460248	TC	199457700	199471266	SATB2	-	SATB2-AS1	brnftl
chr2	199460261	TC	199457700	199471266	SATB2	-	SATB2-AS1	brnftl
chr2	199460293	AG	199457700	199471266	SATB2	-	SATB2-AS1	brnftl
chr2	199460304	TC	199457700	199471266	SATB2	-	SATB2-AS1	brnftl
chr2	199460328	AG	199457700	199471266	SATB2	-	SATB2-AS1	brnftl
chr2	199460336	AG	199457700	199471266	SATB2	-	SATB2-AS1	brnftl
chr2	199460348	AG	199457700	199471266	SATB2	-	SATB2-AS1	brnftl
chr2	199460349	AG	199457700	199471266	SATB2	-	SATB2-AS1	brnftl
chr2	199460389	TC	199457700	199471266	SATB2	-	SATB2-AS1	brnftl
chr2	199460418	TC	199457700	199471266	SATB2	-	SATB2-AS1	brnftl
chr2	199460453	TC	199457700	199471266	SATB2	-	SATB2-AS1	brnftl
chr2	199460474	TC	199457700	199471266	SATB2	-	SATB2-AS1	brnftl
chr2	199460487	TC	199457700	199471266	SATB2	-	SATB2-AS1	brnftl
chr2	199460496	AG	199457700	199471266	SATB2	-	SATB2-AS1	brnftl
chr2	199460524	TC	199457700	199471266	SATB2	-	SATB2-AS1	brnftl
chr2	199460528	TC	199457700	199471266	SATB2	-	SATB2-AS1	brnftl
chr2	199460532	TC	199457700	199471266	SATB2	-	SATB2-AS1	brnftl
chr2	199460537	AG	199457700	199471266	SATB2	-	SATB2-AS1	brnftl
chr2	199460567	TC	199457700	199471266	SATB2	-	SATB2-AS1	brnftl
chr2	199460588	TC	199457700	199471266	SATB2	-	SATB2-AS1	brnftl
chr2	199460589	TC	199457700	199471266	SATB2	-	SATB2-AS1	brnftl
chr2	199460603	AG	199457700	199471266	SATB2	-	SATB2-AS1	brnftl
chr2	199460608	AG	199457700	199471266	SATB2	-	SATB2-AS1	brnftl
chr2	199460614	TC	199457700	199471266	SATB2	-	SATB2-AS1	brnftl
chr2	199460622	TC	199457700	199471266	SATB2	-	SATB2-AS1	brnftl
chr2	199460626	AG	199457700	199471266	SATB2	-	SATB2-AS1	brnftl
chr2	199460746	TC	199457700	199471266	SATB2	-	SATB2-AS1	brnftl
chr2	199460749	AG	199457700	199471266	SATB2	-	SATB2-AS1	brnftl
chr2	199460767	AG	199457700	199471266	SATB2	-	SATB2-AS1	brnftl
chr2	199460783	TC	199457700	199471266	SATB2	-	SATB2-AS1	brnftl
chr2	199460882	AG	199457700	199471266	SATB2	-	SATB2-AS1	brnftl
chr2	199460883	AG	199457700	199471266	SATB2	-	SATB2-AS1	brnftl
chr2	199460894	AG	199457700	199471266	SATB2	-	SATB2-AS1	brnftl
chr2	199460895	AG	199457700	199471266	SATB2	-	SATB2-AS1	brnftl
chr2	199460925	TC	199457700	199471266	SATB2	-	SATB2-AS1	brnftl
chr2	199460960	TC	199457700	199471266	SATB2	-	SATB2-AS1	brnftl
chr2	199460961	TC	199457700	199471266	SATB2	-	SATB2-AS1	brnftl
chr2	199460967	TC	199457700	199471266	SATB2	-	SATB2-AS1	brnftl
chr2	199460984	TC	199457700	199471266	SATB2	-	SATB2-AS1	brnftl
chr2	199460985	TC	199457700	199471266	SATB2	-	SATB2-AS1	brnftl
chr2	199461014	TC	199457700	199471266	SATB2	-	SATB2-AS1	brnftl
chr2	199461020	TC	199457700	199471266	SATB2	-	SATB2-AS1	brnftl
chr2	199461044	AG	199457700	199471266	SATB2	-	SATB2-AS1	brnftl
chr2	199461047	TC	199457700	199471266	SATB2	-	SATB2-AS1	brnftl
chr2	199461058	TC	199457700	199471266	SATB2	-	SATB2-AS1	brnftl
chr2	199461064	AG	199457700	199471266	SATB2	-	SATB2-AS1	brnftl
chr2	199461099	TC	199457700	199471266	SATB2	-	SATB2-AS1	brnftl
chr2	199461108	TC	199457700	199471266	SATB2	-	SATB2-AS1	brnftl
chr2	199461136	TC	199457700	199471266	SATB2	-	SATB2-AS1	brnftl
chr2	199461167	TC	199457700	199471266	SATB2	-	SATB2-AS1	brnftl
chr2	199461179	TC	199457700	199471266	SATB2	-	SATB2-AS1	brnftl
chr2	199461185	TC	199457700	199471266	SATB2	-	SATB2-AS1	brnftl
chr2	199461191	TC	199457700	199471266	SATB2	-	SATB2-AS1	brnftl
chr2	199461211	TC	199457700	199471266	SATB2	-	SATB2-AS1	brnftl
chr2	199461213	TC	199457700	199471266	SATB2	-	SATB2-AS1	brnftl
chr2	199461238	TC	199457700	199471266	SATB2	-	SATB2-AS1	brnftl
chr2	199461249	AG	199457700	199471266	SATB2	-	SATB2-AS1	brnftl
chr2	199461263	TC	199457700	199471266	SATB2	-	SATB2-AS1	brnftl
chr2	199461275	AG	199457700	199471266	SATB2	-	SATB2-AS1	brnftl
chr2	199461280	TC	199457700	199471266	SATB2	-	SATB2-AS1	brnftl
chr2	199461282	TC	199457700	199471266	SATB2	-	SATB2-AS1	brnftl
chr2	199461290	TC	199457700	199471266	SATB2	-	SATB2-AS1	brnftl
chr2	199461313	TC	199457700	199471266	SATB2	-	SATB2-AS1	brnftl
chr2	210047775	AG	210030572	210064356	KANSL1L	-	KANSL1L-AS1	kidney
chr2	210047791	AG	210030572	210064356	KANSL1L	-	KANSL1L-AS1	kidney
chr2	210433968	TC	210431249	210469246	LANCL1	-	LANCL1-AS1	brnfrntlcrtx
chr2	210433985	TC	210431249	210469246	LANCL1	-	LANCL1-AS1	brnfrntlcrtx
chr2	210433997	TC	210431249	210469246	LANCL1	-	LANCL1-AS1	brnfrntlcrtx
chr2	210434012	AG	210431249	210469246	LANCL1	-	LANCL1-AS1	brnfrntlcrtx
chr2	210434039	AG	210431249	210469246	LANCL1	-	LANCL1-AS1	brnfrntlcrtx
chr2	210435397	AG	210431249	210469246	LANCL1	-	LANCL1-AS1	brnfrntlcrtx
chr2	210435402	AG	210431249	210469246	LANCL1	-	LANCL1-AS1	brnfrntlcrtx
chr2	210440605	AG	210431249	210469246	LANCL1	-	LANCL1-AS1	brnfrntlcrtx
chr2	210440644	AG	210431249	210469246	LANCL1	-	LANCL1-AS1	brnfrntlcrtx
chr2	210440665	TC	210431249	210469246	LANCL1	-	LANCL1-AS1	brnfrntlcrtx
chr2	210440683	TC	210431249	210469246	LANCL1	-	LANCL1-AS1	brnfrntlcrtx
chr2	210455144	TC	210431249	210469246	LANCL1	-	LANCL1-AS1	brnfrntlcrtx
chr2	210455149	TC	210431249	210469246	LANCL1	-	LANCL1-AS1	brnfrntlcrtx
chr2	222918094	TC	222917387	222919363	ACSL3	+	ACSL3-AS1	brnfrntlcrtx
chr2	222918118	TC	222917387	222919363	ACSL3	+	ACSL3-AS1	brnfrntlcrtx
chr2	222918134	AG	222917387	222919363	ACSL3	+	ACSL3-AS1	brnfrntlcrtx
chr2	222918153	AG	222917387	222919363	ACSL3	+	ACSL3-AS1	brnfrntlcrtx
chr2	222919068	TC	222917387	222919363	ACSL3	+	ACSL3-AS1	brnfrntlcrtx
chr2	222919072	TC	222917387	222919363	ACSL3	+	ACSL3-AS1	brnfrntlcrtx
chr2	222919073	TC	222917387	222919363	ACSL3	+	ACSL3-AS1	brnfrntlcrtx
chr2	222919098	TC	222917387	222919363	ACSL3	+	ACSL3-AS1	brnfrntlcrtx
chr2	222919111	TC	222917387	222919363	ACSL3	+	ACSL3-AS1	brnfrntlcrtx
chr3	365954	TC	363370	385795	CHL1	+	CHL1-AS1	brnftl
chr3	365962	TC	363370	385795	CHL1	+	CHL1-AS1	brnftl
chr3	365970	TC	363370	385795	CHL1	+	CHL1-AS1	brnftl
chr3	365989	TC	363370	385795	CHL1	+	CHL1-AS1	brnftl
chr3	366002	TC	363370	385795	CHL1	+	CHL1-AS1	brnftl
chr3	366028	AG	363370	385795	CHL1	+	CHL1-AS1	brnftl
chr3	366036	TC	363370	385795	CHL1	+	CHL1-AS1	brnftl
chr3	366038	AG	363370	385795	CHL1	+	CHL1-AS1	brnfrntlcrtx
chr3	366041	TC	363370	385795	CHL1	+	CHL1-AS1	brnftl
chr3	366043	TC	363370	385795	CHL1	+	CHL1-AS1	brnftl
chr3	366046	AG	363370	385795	CHL1	+	CHL1-AS1	brnftl, brnfrntlcrtx
chr3	366057	AG	363370	385795	CHL1	+	CHL1-AS1	brnftl
chr3	366080	AG	363370	385795	CHL1	+	CHL1-AS1	brnftl
chr3	366082	AG	363370	385795	CHL1	+	CHL1-AS1	brnfrntlcrtx
chr3	366083	AG	363370	385795	CHL1	+	CHL1-AS1	brnfrntlcrtx
chr3	366091	AG	363370	385795	CHL1	+	CHL1-AS1	brnftl
chr3	377827	TC	363370	385795	CHL1	+	CHL1-AS1	brnftl
chr3	377856	TC	363370	385795	CHL1	+	CHL1-AS1	brnftl
chr3	377860	TC	363370	385795	CHL1	+	CHL1-AS1	brnftl
chr3	382221	AG	363370	385795	CHL1	+	CHL1-AS1	brnftl
chr3	382229	AG	363370	385795	CHL1	+	CHL1-AS1	brnftl
chr3	382233	TC	363370	385795	CHL1	+	CHL1-AS1	brnftl
chr3	382255	AG	363370	385795	CHL1	+	CHL1-AS1	brnftl
chr3	382263	AG	363370	385795	CHL1	+	CHL1-AS1	brnftl
chr3	382275	TC	363370	385795	CHL1	+	CHL1-AS1	brnftl
chr3	382476	TC	363370	385795	CHL1	+	CHL1-AS1	brnftl
chr3	382504	AG	363370	385795	CHL1	+	CHL1-AS1	brnfrntlcrtx
chr3	382507	AG	363370	385795	CHL1	+	CHL1-AS1	brnfrntlcrtx
chr3	382518	TC	363370	385795	CHL1	+	CHL1-AS1	brnftl
chr3	382544	AG	363370	385795	CHL1	+	CHL1-AS1	brnfrntlcrtx
chr3	382564	TC	363370	385795	CHL1	+	CHL1-AS1	brnftl
chr3	382570	TC	363370	385795	CHL1	+	CHL1-AS1	brnftl
chr3	382582	TC	363370	385795	CHL1	+	CHL1-AS1	brnftl
chr3	382602	AG	363370	385795	CHL1	+	CHL1-AS1	brnftl
chr3	382628	TC	363370	385795	CHL1	+	CHL1-AS1	brnprtl
chr3	382634	TC	363370	385795	CHL1	+	CHL1-AS1	brnprtl
chr3	382651	AG	363370	385795	CHL1	+	CHL1-AS1	brnftl
chr3	383834	AG	363370	385795	CHL1	+	CHL1-AS1	brnstrtm
chr3	383847	TC	363370	385795	CHL1	+	CHL1-AS1	brnftl
chr3	383856	TC	363370	385795	CHL1	+	CHL1-AS1	brnftl
chr3	383863	AG	363370	385795	CHL1	+	CHL1-AS1	brnstrtm
chr3	383869	AG	363370	385795	CHL1	+	CHL1-AS1	brnstrtm
chr3	383874	TC	363370	385795	CHL1	+	CHL1-AS1	brnftl
chr3	383877	AG	363370	385795	CHL1	+	CHL1-AS1	brnstrtm
chr3	383881	TC	363370	385795	CHL1	+	CHL1-AS1	brnftl
chr3	4979755	TC	4979437	4980414	BHLHE40	+	BHLHE40-AS1	brnprtl
chr3	4979759	TC	4979437	4980414	BHLHE40	+	BHLHE40-AS1	brnprtl
chr3	4979982	AG	4979437	4980414	BHLHE40	+	BHLHE40-AS1	brnprtl
chr3	4980001	AG	4979437	4980414	BHLHE40	+	BHLHE40-AS1	brnprtl
chr3	4980029	AG	4979437	4980414	BHLHE40	+	BHLHE40-AS1	brnprtl
chr3	4980030	AG	4979437	4980414	BHLHE40	+	BHLHE40-AS1	brnprtl
chr3	4980302	AG	4979437	4980414	BHLHE40	+	BHLHE40-AS1	brnprtl
chr3	4980307	TC	4979437	4980414	BHLHE40	+	BHLHE40-AS1	brnprtl
chr3	4980337	AG	4979437	4980414	BHLHE40	+	BHLHE40-AS1	brnprtl
chr3	4980345	TC	4979437	4980414	BHLHE40	+	BHLHE40-AS1	brnprtl
chr3	9371129	AG	9362971	9386791	THUMPD3	+	THUMPD3-AS1	kidney
chr3	9371151	AG	9362971	9386791	THUMPD3	+	THUMPD3-AS1	kidney
chr3	9371189	AG	9362971	9386791	THUMPD3	+	THUMPD3-AS1	brnftl
chr3	9371204	AG	9362971	9386791	THUMPD3	+	THUMPD3-AS1	brnftl
chr3	9381190	TC	9362971	9386791	THUMPD3	+	THUMPD3-AS1	kidney
chr3	9381197	TC	9362971	9386791	THUMPD3	+	THUMPD3-AS1	kidney
chr3	9382865	TC	9362971	9386791	THUMPD3	+	THUMPD3-AS1	brnftl
chr3	9382867	TC	9362971	9386791	THUMPD3	+	THUMPD3-AS1	brnftl
chr3	9382891	TC	9362971	9386791	THUMPD3	+	THUMPD3-AS1	brnftl
chr3	9383002	TC	9362971	9386791	THUMPD3	+	THUMPD3-AS1	brnftl
chr3	9383013	TC	9362971	9386791	THUMPD3	+	THUMPD3-AS1	brnftl
chr3	9384558	TC	9362971	9386791	THUMPD3	+	THUMPD3-AS1	kidney
chr3	9384601	TC	9362971	9386791	THUMPD3	+	THUMPD3-AS1	kidney
chr3	9384606	TC	9362971	9386791	THUMPD3	+	THUMPD3-AS1	kidney
chr3	9384745	TC	9362971	9386791	THUMPD3	+	THUMPD3-AS1	brnftl
chr3	9384782	AG	9362971	9386791	THUMPD3	+	THUMPD3-AS1	brnoccptl
chr3	9384786	TC	9362971	9386791	THUMPD3	+	THUMPD3-AS1	brnftl
chr3	9384818	AG	9362971	9386791	THUMPD3	+	THUMPD3-AS1	brnoccptl
chr3	9384882	AG	9362971	9386791	THUMPD3	+	THUMPD3-AS1	brncbllm
chr3	9384899	AG	9362971	9386791	THUMPD3	+	THUMPD3-AS1	brncbllm
chr3	9384901	TC	9362971	9386791	THUMPD3	+	THUMPD3-AS1	brnoccptl
chr3	9384902	TC	9362971	9386791	THUMPD3	+	THUMPD3-AS1	brnoccptl, brncbllm
chr3	9384904	AG	9362971	9386791	THUMPD3	+	THUMPD3-AS1	brnoccptl
chr3	9384908	AG	9362971	9386791	THUMPD3	+	THUMPD3-AS1	brnoccptl, brncbllm
chr3	9384916	TC	9362971	9386791	THUMPD3	+	THUMPD3-AS1	brnoccptl, brncbllm
chr3	9384929	TC	9362971	9386791	THUMPD3	+	THUMPD3-AS1	brnoccptl, brncbllm
chr3	9384957	TC	9362971	9386791	THUMPD3	+	THUMPD3-AS1	brnoccptl
chr3	9384968	TC	9362971	9386791	THUMPD3	+	THUMPD3-AS1	brnoccptl, brncbllm
chr3	9384974	TC	9362971	9386791	THUMPD3	+	THUMPD3-AS1	brnoccptl
chr3	9384975	AG	9362971	9386791	THUMPD3	+	THUMPD3-AS1	brnftl
chr3	9384983	TC	9362971	9386791	THUMPD3	+	THUMPD3-AS1	brnoccptl
chr3	9384988	AG	9362971	9386791	THUMPD3	+	THUMPD3-AS1	brnoccptl
chr3	9385000	TC	9362971	9386791	THUMPD3	+	THUMPD3-AS1	brncbllm
chr3	9385016	TC	9362971	9386791	THUMPD3	+	THUMPD3-AS1	brnstrtm, brncbllm
chr3	9385018	TC	9362971	9386791	THUMPD3	+	THUMPD3-AS1	brnstrtm, brnoccptl, kidney, brncbllm
chr3	9385019	AG	9362971	9386791	THUMPD3	+	THUMPD3-AS1	brnftl
chr3	9385020	AG	9362971	9386791	THUMPD3	+	THUMPD3-AS1	brnoccptl, brnftl
chr3	9385025	AG	9362971	9386791	THUMPD3	+	THUMPD3-AS1	brnoccptl, brnftl
chr3	9385028	TC	9362971	9386791	THUMPD3	+	THUMPD3-AS1	brnstrtm, brnoccptl, kidney
chr3	9385040	TC	9362971	9386791	THUMPD3	+	THUMPD3-AS1	brnstrtm, kidney
chr3	9385057	TC	9362971	9386791	THUMPD3	+	THUMPD3-AS1	brnoccptl, brncbllm
chr3	9385058	TC	9362971	9386791	THUMPD3	+	THUMPD3-AS1	brncbllm
chr3	9385093	TC	9362971	9386791	THUMPD3	+	THUMPD3-AS1	brnoccptl
chr3	9385093	TC	9362971	9386791	THUMPD3	+	THUMPD3-AS1	brnoccptl
chr3	9385101	TC	9362971	9386791	THUMPD3	+	THUMPD3-AS1	brnoccptl, brncbllm
chr3	9385102	TC	9362971	9386791	THUMPD3	+	THUMPD3-AS1	brnoccptl
chr3	9385114	TC	9362971	9386791	THUMPD3	+	THUMPD3-AS1	brnoccptl
chr3	9385135	TC	9362971	9386791	THUMPD3	+	THUMPD3-AS1	brnoccptl
chr3	15254663	TC	15254353	15264515	SH3BP5	-	SH3BP5-AS1	brnftl
chr3	15254664	TC	15254353	15264515	SH3BP5	-	SH3BP5-AS1	brnftl
chr3	15255034	AG	15254353	15264515	SH3BP5	-	SH3BP5-AS1	brnoccptl
chr3	15255051	AG	15254353	15264515	SH3BP5	-	SH3BP5-AS1	kidney
chr3	15255059	AG	15254353	15264515	SH3BP5	-	SH3BP5-AS1	kidney
chr3	15255067	AG	15254353	15264515	SH3BP5	-	SH3BP5-AS1	brnoccptl
chr3	15255077	AG	15254353	15264515	SH3BP5	-	SH3BP5-AS1	brnoccptl
chr3	15255099	TC	15254353	15264515	SH3BP5	-	SH3BP5-AS1	brnftl
chr3	15255102	AG	15254353	15264515	SH3BP5	-	SH3BP5-AS1	kidney
chr3	15255126	TC	15254353	15264515	SH3BP5	-	SH3BP5-AS1	brnftl
chr3	15255133	AG	15254353	15264515	SH3BP5	-	SH3BP5-AS1	kidney
chr3	15255134	AG	15254353	15264515	SH3BP5	-	SH3BP5-AS1	brnftl
chr3	15255146	AG	15254353	15264515	SH3BP5	-	SH3BP5-AS1	brnftl
chr3	15255161	AG	15254353	15264515	SH3BP5	-	SH3BP5-AS1	brnoccptl
chr3	15255179	AG	15254353	15264515	SH3BP5	-	SH3BP5-AS1	brnfrntlcrtx
chr3	15255184	AG	15254353	15264515	SH3BP5	-	SH3BP5-AS1	brnfrntlcrtx
chr3	15255195	TC	15254353	15264515	SH3BP5	-	SH3BP5-AS1	brnftl
chr3	15255196	AG	15254353	15264515	SH3BP5	-	SH3BP5-AS1	brnoccptl
chr3	15255202	TC	15254353	15264515	SH3BP5	-	SH3BP5-AS1	brnftl
chr3	15255208	TC	15254353	15264515	SH3BP5	-	SH3BP5-AS1	brnftl
chr3	15255223	AG	15254353	15264515	SH3BP5	-	SH3BP5-AS1	brnftl
chr3	15255249	AG	15254353	15264515	SH3BP5	-	SH3BP5-AS1	brnftl
chr3	15255263	AG	15254353	15264515	SH3BP5	-	SH3BP5-AS1	brnftl
chr3	15255627	TC	15254353	15264515	SH3BP5	-	SH3BP5-AS1	brnoccptl
chr3	15255672	TC	15254353	15264515	SH3BP5	-	SH3BP5-AS1	brnoccptl
chr3	15255729	AG	15254353	15264515	SH3BP5	-	SH3BP5-AS1	brnoccptl
chr3	15255736	AG	15254353	15264515	SH3BP5	-	SH3BP5-AS1	kidney
chr3	15255738	AG	15254353	15264515	SH3BP5	-	SH3BP5-AS1	kidney
chr3	15255758	AG	15254353	15264515	SH3BP5	-	SH3BP5-AS1	brnoccptl, kidney
chr3	15255772	TC	15254353	15264515	SH3BP5	-	SH3BP5-AS1	brnoccptl
chr3	15255776	AG	15254353	15264515	SH3BP5	-	SH3BP5-AS1	kidney
chr3	15255791	TC	15254353	15264515	SH3BP5	-	SH3BP5-AS1	brnoccptl
chr3	15255793	TC	15254353	15264515	SH3BP5	-	SH3BP5-AS1	brnftl
chr3	15255816	AG	15254353	15264515	SH3BP5	-	SH3BP5-AS1	brnoccptl
chr3	15255829	TC	15254353	15264515	SH3BP5	-	SH3BP5-AS1	brnftl
chr3	15255843	AG	15254353	15264515	SH3BP5	-	SH3BP5-AS1	brnoccptl
chr3	15255909	AG	15254353	15264515	SH3BP5	-	SH3BP5-AS1	brnftl
chr3	15255934	AG	15254353	15264515	SH3BP5	-	SH3BP5-AS1	brnftl
chr3	15256027	AG	15254353	15264515	SH3BP5	-	SH3BP5-AS1	brnoccptl
chr3	15256043	TC	15254353	15264515	SH3BP5	-	SH3BP5-AS1	brnoccptl
chr3	15256054	TC	15254353	15264515	SH3BP5	-	SH3BP5-AS1	brnoccptl
chr3	15256056	AG	15254353	15264515	SH3BP5	-	SH3BP5-AS1	brnoccptl
chr3	15256105	TC	15254353	15264515	SH3BP5	-	SH3BP5-AS1	brnoccptl
chr3	15256111	TC	15254353	15264515	SH3BP5	-	SH3BP5-AS1	brnoccptl
chr3	15256126	TC	15254353	15264515	SH3BP5	-	SH3BP5-AS1	brnftl
chr3	15256169	TC	15254353	15264515	SH3BP5	-	SH3BP5-AS1	brnftl
chr3	15256208	TC	15254353	15264515	SH3BP5	-	SH3BP5-AS1	brnstrtm
chr3	15256221	AG	15254353	15264515	SH3BP5	-	SH3BP5-AS1	brnftl
chr3	15256232	TC	15254353	15264515	SH3BP5	-	SH3BP5-AS1	kidney
chr3	15256236	AG	15254353	15264515	SH3BP5	-	SH3BP5-AS1	brnftl
chr3	15256238	TC	15254353	15264515	SH3BP5	-	SH3BP5-AS1	brnstrtm
chr3	15256272	TC	15254353	15264515	SH3BP5	-	SH3BP5-AS1	brnprtl
chr3	15256279	TC	15254353	15264515	SH3BP5	-	SH3BP5-AS1	kidney
chr3	15256291	TC	15254353	15264515	SH3BP5	-	SH3BP5-AS1	brnprtl
chr3	15258182	AG	15254353	15264515	SH3BP5	-	SH3BP5-AS1	brnftl
chr3	15258195	AG	15254353	15264515	SH3BP5	-	SH3BP5-AS1	brnftl
chr3	15258197	AG	15254353	15264515	SH3BP5	-	SH3BP5-AS1	brnftl
chr3	15258850	AG	15254353	15264515	SH3BP5	-	SH3BP5-AS1	brnftl
chr3	15258853	TC	15254353	15264515	SH3BP5	-	SH3BP5-AS1	kidney
chr3	15258875	AG	15254353	15264515	SH3BP5	-	SH3BP5-AS1	brnftl
chr3	15258888	TC	15254353	15264515	SH3BP5	-	SH3BP5-AS1	kidney
chr3	15258958	TC	15254353	15264515	SH3BP5	-	SH3BP5-AS1	brnoccptl
chr3	15259001	TC	15254353	15264515	SH3BP5	-	SH3BP5-AS1	brnoccptl
chr3	15259765	AG	15254353	15264515	SH3BP5	-	SH3BP5-AS1	brnprtl
chr3	15259771	AG	15254353	15264515	SH3BP5	-	SH3BP5-AS1	brnprtl
chr3	15259777	TC	15254353	15264515	SH3BP5	-	SH3BP5-AS1	brnprtl
chr3	15259787	TC	15254353	15264515	SH3BP5	-	SH3BP5-AS1	brnprtl
chr3	15259795	AG	15254353	15264515	SH3BP5	-	SH3BP5-AS1	brnprtl
chr3	15262233	TC	15254353	15264515	SH3BP5	-	SH3BP5-AS1	brnftl
chr3	15262240	TC	15254353	15264515	SH3BP5	-	SH3BP5-AS1	brnftl
chr3	15262245	AG	15254353	15264515	SH3BP5	-	SH3BP5-AS1	brnftl
chr3	15262249	AG	15254353	15264515	SH3BP5	-	SH3BP5-AS1	brnftl
chr3	15262276	TC	15254353	15264515	SH3BP5	-	SH3BP5-AS1	brnftl
chr3	15262282	TC	15254353	15264515	SH3BP5	-	SH3BP5-AS1	brnftl
chr3	40259334	TC	40061110	40260321	MYRIP	+	EIF1B-AS1	brnoccptl
chr3	40259336	TC	40061110	40260321	MYRIP	+	EIF1B-AS1	brnoccptl
chr3	43348356	TC	43346923	43352152	SNRK	+	SNRK-AS1	brnftl
chr3	43348377	TC	43346923	43352152	SNRK	+	SNRK-AS1	brnftl
chr3	43348851	TC	43346923	43352152	SNRK	+	SNRK-AS1	brnftl
chr3	43348857	TC	43346923	43352152	SNRK	+	SNRK-AS1	brnftl
chr3	43348873	TC	43346923	43352152	SNRK	+	SNRK-AS1	brnftl
chr3	43349704	AG	43346923	43352152	SNRK	+	SNRK-AS1	kidney
chr3	43349709	AG	43346923	43352152	SNRK	+	SNRK-AS1	kidney
chr3	43349808	TC	43346923	43352152	SNRK	+	SNRK-AS1	brnftl
chr3	43349850	TC	43346923	43352152	SNRK	+	SNRK-AS1	brnftl
chr3	43349855	TC	43346923	43352152	SNRK	+	SNRK-AS1	brnftl
chr3	43350267	TC	43346923	43352152	SNRK	+	SNRK-AS1	brnftl
chr3	43350286	TC	43346923	43352152	SNRK	+	SNRK-AS1	brnftl
chr3	43351005	TC	43346923	43352152	SNRK	+	SNRK-AS1	brnoccptl
chr3	43351053	TC	43346923	43352152	SNRK	+	SNRK-AS1	brnoccptl
chr3	43351082	TC	43346923	43352152	SNRK	+	SNRK-AS1	brnftl
chr3	43351117	TC	43346923	43352152	SNRK	+	SNRK-AS1	brnftl
chr3	43351131	TC	43346923	43352152	SNRK	+	SNRK-AS1	brnftl
chr3	44659308	TC	44648732	44660791	ZNF35	+	ZKSCAN7-AS1	brnftl
chr3	44659312	TC	44648732	44660791	ZNF35	+	ZKSCAN7-AS1	brnftl
chr3	45679703	TC	45676369	45686341	LIMD1	+	LIMD1-AS1	brnftl
chr3	45679712	TC	45676369	45686341	LIMD1	+	LIMD1-AS1	brnftl
chr3	45679715	TC	45676369	45686341	LIMD1	+	LIMD1-AS1	brnprtl
chr3	45679717	TC	45676369	45686341	LIMD1	+	LIMD1-AS1	brnftl
chr3	45679718	TC	45676369	45686341	LIMD1	+	LIMD1-AS1	brnftl
chr3	45679736	TC	45676369	45686341	LIMD1	+	LIMD1-AS1	brnprtl
chr3	50117280	TC	50116022	50119021	RBM5	+	SEMA3F-AS1	brnftl
chr3	50117306	TC	50116022	50119021	RBM5	+	SEMA3F-AS1	brnftl
chr3	62262838	AG	62221249	62297609	PTPRG	+	PTPRG-AS1	brnfrntlcrtx
chr3	62262854	AG	62221249	62297609	PTPRG	+	PTPRG-AS1	brnfrntlcrtx
chr3	62267420	TC	62221249	62297609	PTPRG	+	PTPRG-AS1	kidney
chr3	62267428	AG	62221249	62297609	PTPRG	+	PTPRG-AS1	kidney
chr3	62267439	TC	62221249	62297609	PTPRG	+	PTPRG-AS1	kidney
chr3	62267447	AG	62221249	62297609	PTPRG	+	PTPRG-AS1	kidney
chr3	62267456	TC	62221249	62297609	PTPRG	+	PTPRG-AS1	kidney
chr3	62271406	TC	62221249	62297609	PTPRG	+	PTPRG-AS1	kidney
chr3	62271449	TC	62221249	62297609	PTPRG	+	PTPRG-AS1	kidney
chr3	62282802	TC	62221249	62297609	PTPRG	+	PTPRG-AS1	kidney
chr3	62282803	TC	62221249	62297609	PTPRG	+	PTPRG-AS1	kidney
chr3	62282838	AG	62221249	62297609	PTPRG	+	PTPRG-AS1	kidney
chr3	62282840	AG	62221249	62297609	PTPRG	+	PTPRG-AS1	kidney
chr3	62282845	AG	62221249	62297609	PTPRG	+	PTPRG-AS1	kidney
chr3	62294717	AG	62221249	62297609	PTPRG	+	PTPRG-AS1	brnoccptl
chr3	62294752	AG	62221249	62297609	PTPRG	+	PTPRG-AS1	brnoccptl
chr3	62294753	AG	62221249	62297609	PTPRG	+	PTPRG-AS1	brnoccptl
chr3	62294758	AG	62221249	62297609	PTPRG	+	PTPRG-AS1	brnoccptl
chr3	64010589	AG	64010550	64012148	PSMD6	-	PSMD6-AS2	kidney
chr3	64010605	AG	64010550	64012148	PSMD6	-	PSMD6-AS2	kidney
chr3	64010606	AG	64010550	64012148	PSMD6	-	PSMD6-AS2	kidney
chr3	64010675	TC	64010550	64012148	PSMD6	-	PSMD6-AS2	kidney
chr3	64010722	TC	64010550	64012148	PSMD6	-	PSMD6-AS2	kidney
chr3	64010731	AG	64010550	64012148	PSMD6	-	PSMD6-AS2	brnstrtm
chr3	64010761	AG	64010550	64012148	PSMD6	-	PSMD6-AS2	brnstrtm
chr3	64010902	AG	64010550	64012148	PSMD6	-	PSMD6-AS2	brnoccptl
chr3	64010938	AG	64010550	64012148	PSMD6	-	PSMD6-AS2	brnoccptl
chr3	64013445	AG	64011964	64016246	PSMD6	-	PSMD6-AS1	kidney
chr3	64013456	AG	64011964	64016246	PSMD6	-	PSMD6-AS1	kidney
chr3	64013467	AG	64011964	64016246	PSMD6	-	PSMD6-AS1	kidney
chr3	64097810	TC	64092236	64103131	PRICKLE2	-	PRICKLE2-AS1	brnprtl
chr3	64097814	TC	64092236	64103131	PRICKLE2	-	PRICKLE2-AS1	brnprtl
chr3	64561548	TC	64561322	64592757	ADAMTS9	-	ADAMTS9-AS1	kidney
chr3	64561561	TC	64561322	64592757	ADAMTS9	-	ADAMTS9-AS1	kidney
chr3	64561620	TC	64561322	64592757	ADAMTS9	-	ADAMTS9-AS1	kidney
chr3	64561669	TC	64561322	64592757	ADAMTS9	-	ADAMTS9-AS1	kidney
chr3	64561713	AG	64561322	64592757	ADAMTS9	-	ADAMTS9-AS1	kidney
chr3	64561757	AG	64561322	64592757	ADAMTS9	-	ADAMTS9-AS1	kidney
chr3	64562766	TC	64561322	64592757	ADAMTS9	-	ADAMTS9-AS1	kidney
chr3	64562788	TC	64561322	64592757	ADAMTS9	-	ADAMTS9-AS1	kidney
chr3	64563087	TC	64561322	64592757	ADAMTS9	-	ADAMTS9-AS1	kidney
chr3	64563135	TC	64561322	64592757	ADAMTS9	-	ADAMTS9-AS1	kidney
chr3	64563245	TC	64561322	64592757	ADAMTS9	-	ADAMTS9-AS1	kidney
chr3	64563264	TC	64561322	64592757	ADAMTS9	-	ADAMTS9-AS1	kidney
chr3	64564823	TC	64561322	64592757	ADAMTS9	-	ADAMTS9-AS1	kidney
chr3	64564853	TC	64561322	64592757	ADAMTS9	-	ADAMTS9-AS1	kidney
chr3	64565088	AG	64561322	64592757	ADAMTS9	-	ADAMTS9-AS1	kidney
chr3	64565107	AG	64561322	64592757	ADAMTS9	-	ADAMTS9-AS1	kidney
chr3	64565114	AG	64561322	64592757	ADAMTS9	-	ADAMTS9-AS1	kidney
chr3	64565156	AG	64561322	64592757	ADAMTS9	-	ADAMTS9-AS1	kidney
chr3	64565189	AG	64561322	64592757	ADAMTS9	-	ADAMTS9-AS1	kidney
chr3	64565193	AG	64561322	64592757	ADAMTS9	-	ADAMTS9-AS1	kidney
chr3	64566233	TC	64561322	64592757	ADAMTS9	-	ADAMTS9-AS1	kidney
chr3	64566280	TC	64561322	64592757	ADAMTS9	-	ADAMTS9-AS1	kidney
chr3	64569462	AG	64561322	64592757	ADAMTS9	-	ADAMTS9-AS1	kidney
chr3	64569473	AG	64561322	64592757	ADAMTS9	-	ADAMTS9-AS1	kidney
chr3	64569528	TC	64561322	64592757	ADAMTS9	-	ADAMTS9-AS1	kidney
chr3	64569558	TC	64561322	64592757	ADAMTS9	-	ADAMTS9-AS1	kidney
chr3	64569686	AG	64561322	64592757	ADAMTS9	-	ADAMTS9-AS1	kidney
chr3	64569732	AG	64561322	64592757	ADAMTS9	-	ADAMTS9-AS1	kidney
chr3	64576076	TC	64561322	64592757	ADAMTS9	-	ADAMTS9-AS1	kidney
chr3	64576101	TC	64561322	64592757	ADAMTS9	-	ADAMTS9-AS1	kidney
chr3	64578038	TC	64561322	64592757	ADAMTS9	-	ADAMTS9-AS1	kidney
chr3	64578050	TC	64561322	64592757	ADAMTS9	-	ADAMTS9-AS1	kidney
chr3	64580875	AG	64561322	64592757	ADAMTS9	-	ADAMTS9-AS1	kidney
chr3	64580876	TC	64561322	64592757	ADAMTS9	-	ADAMTS9-AS1	kidney
chr3	64580880	AG	64561322	64592757	ADAMTS9	-	ADAMTS9-AS1	kidney
chr3	64580889	TC	64561322	64592757	ADAMTS9	-	ADAMTS9-AS1	kidney
chr3	64581929	TC	64561322	64592757	ADAMTS9	-	ADAMTS9-AS1	kidney
chr3	64581978	TC	64561322	64592757	ADAMTS9	-	ADAMTS9-AS1	kidney
chr3	64582621	TC	64561322	64592757	ADAMTS9	-	ADAMTS9-AS1	kidney
chr3	64582625	TC	64561322	64592757	ADAMTS9	-	ADAMTS9-AS1	kidney
chr3	64582654	AG	64561322	64592757	ADAMTS9	-	ADAMTS9-AS1	kidney
chr3	64582664	AG	64561322	64592757	ADAMTS9	-	ADAMTS9-AS1	kidney
chr3	64582667	AG	64561322	64592757	ADAMTS9	-	ADAMTS9-AS1	kidney
chr3	64582679	AG	64561322	64592757	ADAMTS9	-	ADAMTS9-AS1	kidney
chr3	64582698	AG	64561322	64592757	ADAMTS9	-	ADAMTS9-AS1	kidney
chr3	64582929	TC	64561322	64592757	ADAMTS9	-	ADAMTS9-AS1	kidney
chr3	64582972	TC	64561322	64592757	ADAMTS9	-	ADAMTS9-AS1	kidney
chr3	64583447	TC	64561322	64592757	ADAMTS9	-	ADAMTS9-AS1	kidney
chr3	64583454	TC	64561322	64592757	ADAMTS9	-	ADAMTS9-AS1	kidney
chr3	64583565	AG	64561322	64592757	ADAMTS9	-	ADAMTS9-AS1	kidney
chr3	64583568	AG	64561322	64592757	ADAMTS9	-	ADAMTS9-AS1	kidney
chr3	64583580	TC	64561322	64592757	ADAMTS9	-	ADAMTS9-AS1	kidney
chr3	64583588	AG	64561322	64592757	ADAMTS9	-	ADAMTS9-AS1	kidney
chr3	64583597	TC	64561322	64592757	ADAMTS9	-	ADAMTS9-AS1	kidney
chr3	64583618	AG	64561322	64592757	ADAMTS9	-	ADAMTS9-AS1	kidney
chr3	64583641	AG	64561322	64592757	ADAMTS9	-	ADAMTS9-AS1	kidney
chr3	64583642	TC	64561322	64592757	ADAMTS9	-	ADAMTS9-AS1	kidney
chr3	64583643	TC	64561322	64592757	ADAMTS9	-	ADAMTS9-AS1	kidney
chr3	64586803	TC	64561322	64592757	ADAMTS9	-	ADAMTS9-AS1	kidney
chr3	64586822	TC	64561322	64592757	ADAMTS9	-	ADAMTS9-AS1	kidney
chr3	64587031	TC	64561322	64592757	ADAMTS9	-	ADAMTS9-AS1	kidney
chr3	64587075	TC	64561322	64592757	ADAMTS9	-	ADAMTS9-AS1	kidney
chr3	64587102	TC	64561322	64592757	ADAMTS9	-	ADAMTS9-AS1	kidney
chr3	64587108	TC	64561322	64592757	ADAMTS9	-	ADAMTS9-AS1	kidney
chr3	64587121	TC	64561322	64592757	ADAMTS9	-	ADAMTS9-AS1	kidney
chr3	64587127	TC	64561322	64592757	ADAMTS9	-	ADAMTS9-AS1	kidney
chr3	64587151	TC	64561322	64592757	ADAMTS9	-	ADAMTS9-AS1	kidney
chr3	64587163	TC	64561322	64592757	ADAMTS9	-	ADAMTS9-AS1	kidney
chr3	64587181	TC	64561322	64592757	ADAMTS9	-	ADAMTS9-AS1	kidney
chr3	64587708	TC	64561322	64592757	ADAMTS9	-	ADAMTS9-AS1	kidney
chr3	64587733	TC	64561322	64592757	ADAMTS9	-	ADAMTS9-AS1	kidney
chr3	64587922	AG	64561322	64592757	ADAMTS9	-	ADAMTS9-AS1	kidney
chr3	64587933	AG	64561322	64592757	ADAMTS9	-	ADAMTS9-AS1	kidney
chr3	64589479	TC	64561322	64592757	ADAMTS9	-	ADAMTS9-AS1	kidney
chr3	64589518	TC	64561322	64592757	ADAMTS9	-	ADAMTS9-AS1	kidney
chr3	64590036	TC	64561322	64592757	ADAMTS9	-	ADAMTS9-AS1	kidney
chr3	64590081	TC	64561322	64592757	ADAMTS9	-	ADAMTS9-AS1	kidney
chr3	64592057	TC	64561322	64592757	ADAMTS9	-	ADAMTS9-AS1	kidney
chr3	64592058	TC	64561322	64592757	ADAMTS9	-	ADAMTS9-AS1	kidney
chr3	64686638	TC	64684909	64688000	ADAMTS9	-	ADAMTS9-AS2	kidney
chr3	64686652	TC	64684909	64688000	ADAMTS9	-	ADAMTS9-AS2	kidney
chr3	64686725	AG	64684909	64688000	ADAMTS9	-	ADAMTS9-AS2	kidney
chr3	64686729	AG	64684909	64688000	ADAMTS9	-	ADAMTS9-AS2	kidney
chr3	123629546	TC	123610049	123644568	MYLK	-	MYLK-AS1	brnprtl
chr3	123629595	TC	123610049	123644568	MYLK	-	MYLK-AS1	brnprtl
chr3	126105789	TC	126103640	126108069	ALDH1L1	-	ALDH1L1-AS1	kidney
chr3	126105821	AG	126103640	126108069	ALDH1L1	-	ALDH1L1-AS1	kidney
chr3	126105831	TC	126103640	126108069	ALDH1L1	-	ALDH1L1-AS1	kidney
chr3	126105837	AG	126103640	126108069	ALDH1L1	-	ALDH1L1-AS1	kidney
chr3	126105864	AG	126103640	126108069	ALDH1L1	-	ALDH1L1-AS1	kidney
chr3	129315400	TC	129315392	129316286	H1-10	-	H1-10-AS1	brnprtl
chr3	129315424	TC	129315392	129316286	H1-10	-	H1-10-AS1	brnftl
chr3	129315425	TC	129315392	129316286	H1-10	-	H1-10-AS1	brnftl
chr3	129315428	TC	129315392	129316286	H1-10	-	H1-10-AS1	brnprtl
chr3	129315538	TC	129315392	129316286	H1-10	-	H1-10-AS1	brnftl
chr3	129315541	AG	129315392	129316286	H1-10	-	H1-10-AS1	brnftl, brnprtl, kidney
chr3	129315547	TC	129315392	129316286	H1-10	-	H1-10-AS1	brnstrtm
chr3	129315548	TC	129315392	129316286	H1-10	-	H1-10-AS1	brnftl, brnprtl
chr3	129315553	TC	129315392	129316286	H1-10	-	H1-10-AS1	brnprtl, kidney
chr3	129315556	AG	129315392	129316286	H1-10	-	H1-10-AS1	brnprtl
chr3	129315560	TC	129315392	129316286	H1-10	-	H1-10-AS1	brnstrtm
chr3	129315562	AG	129315392	129316286	H1-10	-	H1-10-AS1	brnftl
chr3	129315586	TC	129315392	129316286	H1-10	-	H1-10-AS1	kidney
chr3	129315589	AG	129315392	129316286	H1-10	-	H1-10-AS1	brnoccptl, brnftl, kidney
chr3	129315613	AG	129315392	129316286	H1-10	-	H1-10-AS1	brnftl
chr3	129315622	TC	129315392	129316286	H1-10	-	H1-10-AS1	brnftl
chr3	129315626	TC	129315392	129316286	H1-10	-	H1-10-AS1	brnftl
chr3	129315629	AG	129315392	129316286	H1-10	-	H1-10-AS1	brnoccptl, brnftl
chr3	129315640	TC	129315392	129316286	H1-10	-	H1-10-AS1	brnftl
chr3	129315672	AG	129315392	129316286	H1-10	-	H1-10-AS1	brnftl
chr3	129315692	AG	129315392	129316286	H1-10	-	H1-10-AS1	brnftl
chr3	129315742	TC	129315392	129316286	H1-10	-	H1-10-AS1	brnftl
chr3	129315763	TC	129315392	129316286	H1-10	-	H1-10-AS1	brnftl
chr3	129315779	TC	129315392	129316286	H1-10	-	H1-10-AS1	brnftl, brnprtl
chr3	129315784	TC	129315392	129316286	H1-10	-	H1-10-AS1	brnprtl
chr3	129315785	TC	129315392	129316286	H1-10	-	H1-10-AS1	brnftl
chr3	129315788	TC	129315392	129316286	H1-10	-	H1-10-AS1	brnftl
chr3	129315791	TC	129315392	129316286	H1-10	-	H1-10-AS1	brnprtl
chr3	129315793	TC	129315392	129316286	H1-10	-	H1-10-AS1	brnprtl
chr3	129315799	TC	129315392	129316286	H1-10	-	H1-10-AS1	brnprtl
chr3	129315803	TC	129315392	129316286	H1-10	-	H1-10-AS1	brnprtl
chr3	129315804	AG	129315392	129316286	H1-10	-	H1-10-AS1	brnftl
chr3	129315814	AG	129315392	129316286	H1-10	-	H1-10-AS1	brnftl
chr3	129315853	AG	129315392	129316286	H1-10	-	H1-10-AS1	brnftl
chr3	129316142	AG	129315392	129316286	H1-10	-	H1-10-AS1	brnprtl
chr3	129316144	AG	129315392	129316286	H1-10	-	H1-10-AS1	brnprtl
chr3	129316175	AG	129315392	129316286	H1-10	-	H1-10-AS1	brnftl
chr3	129316185	AG	129315392	129316286	H1-10	-	H1-10-AS1	brnftl
chr3	129316202	AG	129315392	129316286	H1-10	-	H1-10-AS1	brnstrtm
chr3	129316217	AG	129315392	129316286	H1-10	-	H1-10-AS1	brnstrtm
chr3	155166966	TC	155158370	155183285	MME	+	MME-AS1	kidney
chr3	155166974	TC	155158370	155183285	MME	+	MME-AS1	kidney
chr3	155172152	AG	155158370	155183285	MME	+	MME-AS1	kidney
chr3	155172169	TC	155158370	155183285	MME	+	MME-AS1	kidney
chr3	155172177	AG	155158370	155183285	MME	+	MME-AS1	kidney
chr3	155172205	TC	155158370	155183285	MME	+	MME-AS1	kidney
chr3	155172206	TC	155158370	155183285	MME	+	MME-AS1	kidney
chr3	155180495	TC	155158370	155183285	MME	+	MME-AS1	kidney
chr3	155180512	TC	155158370	155183285	MME	+	MME-AS1	kidney
chr3	169982713	AG	169978536	169985715	SEC62	+	SEC62-AS1	kidney
chr3	169982734	AG	169978536	169985715	SEC62	+	SEC62-AS1	kidney
chr3	169982757	AG	169978536	169985715	SEC62	+	SEC62-AS1	brnprtl
chr3	169982767	AG	169978536	169985715	SEC62	+	SEC62-AS1	brnoccptl
chr3	169982774	AG	169978536	169985715	SEC62	+	SEC62-AS1	brnoccptl
chr3	169982777	AG	169978536	169985715	SEC62	+	SEC62-AS1	brnstrtm
chr3	169982779	AG	169978536	169985715	SEC62	+	SEC62-AS1	brnoccptl
chr3	169982781	AG	169978536	169985715	SEC62	+	SEC62-AS1	brnoccptl
chr3	169982782	AG	169978536	169985715	SEC62	+	SEC62-AS1	brnftl
chr3	169982794	AG	169978536	169985715	SEC62	+	SEC62-AS1	brnprtl
chr3	169982796	AG	169978536	169985715	SEC62	+	SEC62-AS1	brncbllm
chr3	169982802	AG	169978536	169985715	SEC62	+	SEC62-AS1	brnoccptl
chr3	169982809	AG	169978536	169985715	SEC62	+	SEC62-AS1	brncbllm, brnfrntlcrtx
chr3	169982810	AG	169978536	169985715	SEC62	+	SEC62-AS1	brnftl
chr3	169982812	AG	169978536	169985715	SEC62	+	SEC62-AS1	brnoccptl
chr3	169982814	AG	169978536	169985715	SEC62	+	SEC62-AS1	brnfrntlcrtx
chr3	169982817	AG	169978536	169985715	SEC62	+	SEC62-AS1	brnoccptl, brnprtl, brnfrntlcrtx
chr3	169982820	AG	169978536	169985715	SEC62	+	SEC62-AS1	brncbllm
chr3	169982822	AG	169978536	169985715	SEC62	+	SEC62-AS1	brnstrtm
chr3	169982834	AG	169978536	169985715	SEC62	+	SEC62-AS1	brnprtl
chr3	169982839	AG	169978536	169985715	SEC62	+	SEC62-AS1	kidney
chr3	169982860	AG	169978536	169985715	SEC62	+	SEC62-AS1	brnfrntlcrtx
chr3	169982861	AG	169978536	169985715	SEC62	+	SEC62-AS1	brnstrtm
chr3	169982861	AG	169978536	169985715	SEC62	+	SEC62-AS1	brnfrntlcrtx
chr3	169982862	AG	169978536	169985715	SEC62	+	SEC62-AS1	brnstrtm, brnoccptl
chr3	169982862	AG	169978536	169985715	SEC62	+	SEC62-AS1	kidney
chr3	169982865	AG	169978536	169985715	SEC62	+	SEC62-AS1	brnftl
chr3	169982866	AG	169978536	169985715	SEC62	+	SEC62-AS1	brnprtl
chr3	169982868	AG	169978536	169985715	SEC62	+	SEC62-AS1	brnstrtm, brnoccptl, brnftl, kidney, brncbllm, brnfrntlcrtx
chr3	169982868	AG	169978536	169985715	SEC62	+	SEC62-AS1	brnoccptl, brnfrntlcrtx
chr3	169982869	AG	169978536	169985715	SEC62	+	SEC62-AS1	brnftl
chr3	169982870	AG	169978536	169985715	SEC62	+	SEC62-AS1	brnstrtm, brnprtl, kidney, brnfrntlcrtx
chr3	169982870	AG	169978536	169985715	SEC62	+	SEC62-AS1	kidney, brnfrntlcrtx
chr3	169982871	AG	169978536	169985715	SEC62	+	SEC62-AS1	brnoccptl, brnftl, kidney
chr3	169982872	AG	169978536	169985715	SEC62	+	SEC62-AS1	brnstrtm, brnoccptl, kidney, brncbllm
chr3	169982872	AG	169978536	169985715	SEC62	+	SEC62-AS1	kidney, brnfrntlcrtx
chr3	169982874	AG	169978536	169985715	SEC62	+	SEC62-AS1	brnstrtm, brnftl, brnprtl, kidney, brnfrntlcrtx
chr3	169982876	AG	169978536	169985715	SEC62	+	SEC62-AS1	brnftl, kidney
chr3	169982877	AG	169978536	169985715	SEC62	+	SEC62-AS1	brnstrtm, brnoccptl, brnftl, brnprtl, brnfrntlcrtx
chr3	169982878	AG	169978536	169985715	SEC62	+	SEC62-AS1	brnftl, brnprtl, kidney
chr3	169982878	AG	169978536	169985715	SEC62	+	SEC62-AS1	kidney, brnfrntlcrtx
chr3	169982879	AG	169978536	169985715	SEC62	+	SEC62-AS1	brnstrtm, brnoccptl, kidney
chr3	169982880	AG	169978536	169985715	SEC62	+	SEC62-AS1	brnprtl
chr3	169982881	AG	169978536	169985715	SEC62	+	SEC62-AS1	brnstrtm
chr3	169982882	AG	169978536	169985715	SEC62	+	SEC62-AS1	brnoccptl, kidney
chr3	169982882	AG	169978536	169985715	SEC62	+	SEC62-AS1	brnoccptl
chr3	169982883	AG	169978536	169985715	SEC62	+	SEC62-AS1	kidney
chr3	169982884	AG	169978536	169985715	SEC62	+	SEC62-AS1	brnoccptl, brncbllm
chr3	169982890	TC	169978536	169985715	SEC62	+	SEC62-AS1	brnstrtm
chr3	169982892	AG	169978536	169985715	SEC62	+	SEC62-AS1	brnprtl
chr3	169982899	AG	169978536	169985715	SEC62	+	SEC62-AS1	brnoccptl
chr3	169982902	AG	169978536	169985715	SEC62	+	SEC62-AS1	brnfrntlcrtx
chr3	169982903	TC	169978536	169985715	SEC62	+	SEC62-AS1	brnstrtm
chr3	169983204	AG	169978536	169985715	SEC62	+	SEC62-AS1	brnftl
chr3	169983231	AG	169978536	169985715	SEC62	+	SEC62-AS1	brnftl
chr3	170480360	AG	170459548	170586075	SLC7A14	-	SLC7A14-AS1	brnoccptl
chr3	170480380	AG	170459548	170586075	SLC7A14	-	SLC7A14-AS1	brnoccptl
chr3	170481071	AG	170459548	170586075	SLC7A14	-	SLC7A14-AS1	brnoccptl
chr3	170481077	AG	170459548	170586075	SLC7A14	-	SLC7A14-AS1	brnoccptl
chr3	170481111	AG	170459548	170586075	SLC7A14	-	SLC7A14-AS1	brnoccptl
chr3	170481120	AG	170459548	170586075	SLC7A14	-	SLC7A14-AS1	brnoccptl
chr3	170483377	AG	170459548	170586075	SLC7A14	-	SLC7A14-AS1	brnoccptl
chr3	170483419	AG	170459548	170586075	SLC7A14	-	SLC7A14-AS1	brnoccptl
chr3	170562228	TC	170459548	170586075	SLC7A14	-	SLC7A14-AS1	brnoccptl
chr3	170562229	TC	170459548	170586075	SLC7A14	-	SLC7A14-AS1	brnoccptl
chr3	177038317	TC	177037405	177047923	TBL1XR1	-	TBL1XR1-AS1	brnftl
chr3	177038352	TC	177037405	177047923	TBL1XR1	-	TBL1XR1-AS1	brnftl
chr3	179875379	TC	179875376	179881609	PEX5L	-	PEX5L-AS1	brnfrntlcrtx
chr3	179875410	AG	179875376	179881609	PEX5L	-	PEX5L-AS1	brnfrntlcrtx
chr3	179875424	TC	179875376	179881609	PEX5L	-	PEX5L-AS1	brnfrntlcrtx
chr3	179875444	AG	179875376	179881609	PEX5L	-	PEX5L-AS1	brnfrntlcrtx
chr3	179875454	AG	179875376	179881609	PEX5L	-	PEX5L-AS1	brnfrntlcrtx
chr3	179875457	TC	179875376	179881609	PEX5L	-	PEX5L-AS1	brnstrtm
chr3	179875464	TC	179875376	179881609	PEX5L	-	PEX5L-AS1	brnstrtm
chr3	179880031	AG	179875376	179881609	PEX5L	-	PEX5L-AS1	brnprtl
chr3	179880040	AG	179875376	179881609	PEX5L	-	PEX5L-AS1	brnprtl
chr3	185191753	AG	185190624	185191955	EHHADH	-	EHHADH-AS1	kidney
chr3	185191770	AG	185190624	185191955	EHHADH	-	EHHADH-AS1	kidney
chr3	195908522	AG	195908076	195911945	TNK2	-	TNK2-AS1	brnprtl
chr3	195908526	AG	195908076	195911945	TNK2	-	TNK2-AS1	brnprtl
chr3	197004462	TC	196999460	197004744	MELTF	-	MELTF-AS1	brnoccptl
chr3	197004497	TC	196999460	197004744	MELTF	-	MELTF-AS1	brnoccptl
chr4	1212968	AG	1211445	1218591	CTBP1	-	CTBP1-AS	brnprtl
chr4	1212985	AG	1211445	1218591	CTBP1	-	CTBP1-AS	brnftl
chr4	1213000	AG	1211445	1218591	CTBP1	-	CTBP1-AS	brnprtl
chr4	1213024	AG	1211445	1218591	CTBP1	-	CTBP1-AS	brnftl
chr4	1215998	AG	1211445	1218591	CTBP1	-	CTBP1-AS	brnprtl
chr4	1216004	AG	1211445	1218591	CTBP1	-	CTBP1-AS	brnprtl
chr4	2938059	AG	2937933	2961738	NOP14	-	NOP14-AS1	kidney
chr4	2938108	AG	2937933	2961738	NOP14	-	NOP14-AS1	kidney
chr4	2938301	AG	2937933	2961738	NOP14	-	NOP14-AS1	brnstrtm
chr4	2938306	AG	2937933	2961738	NOP14	-	NOP14-AS1	brnstrtm
chr4	2938315	AG	2937933	2961738	NOP14	-	NOP14-AS1	brnstrtm
chr4	2938494	AG	2937933	2961738	NOP14	-	NOP14-AS1	brnprtl
chr4	2938495	AG	2937933	2961738	NOP14	-	NOP14-AS1	brnprtl
chr4	2938525	AG	2937933	2961738	NOP14	-	NOP14-AS1	brnprtl
chr4	2938532	AG	2937933	2961738	NOP14	-	NOP14-AS1	brnprtl
chr4	2938534	AG	2937933	2961738	NOP14	-	NOP14-AS1	brnprtl
chr4	2938538	TC	2937933	2961738	NOP14	-	NOP14-AS1	brnprtl
chr4	2938539	TC	2937933	2961738	NOP14	-	NOP14-AS1	brnprtl
chr4	2938609	AG	2937933	2961738	NOP14	-	NOP14-AS1	brnprtl
chr4	2938617	TC	2937933	2961738	NOP14	-	NOP14-AS1	brnprtl
chr4	2938620	TC	2937933	2961738	NOP14	-	NOP14-AS1	brnprtl
chr4	2938623	AG	2937933	2961738	NOP14	-	NOP14-AS1	brnprtl
chr4	2938627	TC	2937933	2961738	NOP14	-	NOP14-AS1	brnftl
chr4	2938634	TC	2937933	2961738	NOP14	-	NOP14-AS1	brnftl
chr4	2938635	AG	2937933	2961738	NOP14	-	NOP14-AS1	brnprtl
chr4	2938637	TC	2937933	2961738	NOP14	-	NOP14-AS1	brnprtl
chr4	2938638	TC	2937933	2961738	NOP14	-	NOP14-AS1	brnftl, brnprtl
chr4	2938644	TC	2937933	2961738	NOP14	-	NOP14-AS1	brnftl, brnprtl
chr4	2938645	AG	2937933	2961738	NOP14	-	NOP14-AS1	brnprtl
chr4	2938703	TC	2937933	2961738	NOP14	-	NOP14-AS1	brnftl, brnprtl, kidney, brncbllm
chr4	2938707	TC	2937933	2961738	NOP14	-	NOP14-AS1	brnstrtm, brnoccptl, brnprtl, kidney, brncbllm
chr4	2938711	TC	2937933	2961738	NOP14	-	NOP14-AS1	brnstrtm, brnoccptl, brnprtl, kidney
chr4	2938712	TC	2937933	2961738	NOP14	-	NOP14-AS1	brnoccptl
chr4	2938717	AG	2937933	2961738	NOP14	-	NOP14-AS1	brncbllm
chr4	2938721	TC	2937933	2961738	NOP14	-	NOP14-AS1	brnstrtm, brnoccptl, brnftl, brnprtl, brncbllm
chr4	2938724	TC	2937933	2961738	NOP14	-	NOP14-AS1	kidney
chr4	2938732	TC	2937933	2961738	NOP14	-	NOP14-AS1	brnstrtm, brnftl, brncbllm
chr4	2938735	TC	2937933	2961738	NOP14	-	NOP14-AS1	brnstrtm, brnoccptl, brnftl, brnprtl, kidney, brncbllm
chr4	2938740	TC	2937933	2961738	NOP14	-	NOP14-AS1	kidney
chr4	2938742	AG	2937933	2961738	NOP14	-	NOP14-AS1	brnprtl, brncbllm
chr4	2938747	AG	2937933	2961738	NOP14	-	NOP14-AS1	brnprtl
chr4	2938750	TC	2937933	2961738	NOP14	-	NOP14-AS1	brnstrtm, brnoccptl, brnftl, brnprtl, kidney, brncbllm
chr4	2938754	TC	2937933	2961738	NOP14	-	NOP14-AS1	brncbllm
chr4	2938758	TC	2937933	2961738	NOP14	-	NOP14-AS1	brnstrtm, brnoccptl, brnprtl, brncbllm
chr4	2938759	TC	2937933	2961738	NOP14	-	NOP14-AS1	brnstrtm, brnoccptl, brnprtl
chr4	2938781	TC	2937933	2961738	NOP14	-	NOP14-AS1	brnprtl
chr4	2938873	TC	2937933	2961738	NOP14	-	NOP14-AS1	kidney
chr4	2938895	AG	2937933	2961738	NOP14	-	NOP14-AS1	brnprtl
chr4	2938897	AG	2937933	2961738	NOP14	-	NOP14-AS1	brnprtl
chr4	2938898	AG	2937933	2961738	NOP14	-	NOP14-AS1	brnprtl
chr4	2938917	TC	2937933	2961738	NOP14	-	NOP14-AS1	kidney
chr4	2950155	TC	2937933	2961738	NOP14	-	NOP14-AS1	brnftl
chr4	2950188	TC	2937933	2961738	NOP14	-	NOP14-AS1	brnftl
chr4	39547672	TC	39546336	39594707	SMIM14	-	UGDH-AS1	brnftl
chr4	39547706	TC	39546336	39594707	SMIM14	-	UGDH-AS1	brnftl
chr4	39549156	TC	39546336	39594707	SMIM14	-	UGDH-AS1	brnstrtm
chr4	39549157	TC	39546336	39594707	SMIM14	-	UGDH-AS1	brnstrtm
chr4	39549167	TC	39546336	39594707	SMIM14	-	UGDH-AS1	brnstrtm
chr4	39549168	TC	39546336	39594707	SMIM14	-	UGDH-AS1	brnstrtm
chr4	39550019	AG	39546336	39594707	SMIM14	-	UGDH-AS1	kidney
chr4	39550029	AG	39546336	39594707	SMIM14	-	UGDH-AS1	kidney
chr4	39552123	AG	39546336	39594707	SMIM14	-	UGDH-AS1	brnprtl
chr4	39552124	AG	39546336	39594707	SMIM14	-	UGDH-AS1	brnprtl
chr4	39552141	AG	39546336	39594707	SMIM14	-	UGDH-AS1	brnprtl
chr4	48857238	TC	48852008	48860203	OCIAD1	+	OCIAD1-AS1	kidney
chr4	48857244	AG	48852008	48860203	OCIAD1	+	OCIAD1-AS1	kidney
chr4	48857251	AG	48852008	48860203	OCIAD1	+	OCIAD1-AS1	brnfrntlcrtx
chr4	48857256	TC	48852008	48860203	OCIAD1	+	OCIAD1-AS1	brnfrntlcrtx
chr4	48857270	TC	48852008	48860203	OCIAD1	+	OCIAD1-AS1	kidney
chr4	48857272	AG	48852008	48860203	OCIAD1	+	OCIAD1-AS1	brnfrntlcrtx
chr4	48857279	AG	48852008	48860203	OCIAD1	+	OCIAD1-AS1	kidney
chr4	48857304	TC	48852008	48860203	OCIAD1	+	OCIAD1-AS1	brnfrntlcrtx
chr4	48857347	AG	48852008	48860203	OCIAD1	+	OCIAD1-AS1	brnprtl
chr4	48857359	AG	48852008	48860203	OCIAD1	+	OCIAD1-AS1	brnprtl
chr4	57109894	TC	57109762	57110385	IGFBP7	-	IGFBP7-AS1	brnprtl
chr4	57109895	TC	57109762	57110385	IGFBP7	-	IGFBP7-AS1	kidney
chr4	57109903	TC	57109762	57110385	IGFBP7	-	IGFBP7-AS1	kidney
chr4	57109907	TC	57109762	57110385	IGFBP7	-	IGFBP7-AS1	brnprtl, kidney
chr4	57109910	TC	57109762	57110385	IGFBP7	-	IGFBP7-AS1	kidney
chr4	57109954	AG	57109762	57110385	IGFBP7	-	IGFBP7-AS1	kidney
chr4	57109957	TC	57109762	57110385	IGFBP7	-	IGFBP7-AS1	brnstrtm, kidney
chr4	57109961	AG	57109762	57110385	IGFBP7	-	IGFBP7-AS1	kidney
chr4	57109976	TC	57109762	57110385	IGFBP7	-	IGFBP7-AS1	kidney
chr4	57110002	TC	57109762	57110385	IGFBP7	-	IGFBP7-AS1	brnstrtm
chr4	57110009	TC	57109762	57110385	IGFBP7	-	IGFBP7-AS1	brnprtl
chr4	57110011	TC	57109762	57110385	IGFBP7	-	IGFBP7-AS1	kidney
chr4	57110015	AG	57109762	57110385	IGFBP7	-	IGFBP7-AS1	kidney
chr4	57110017	AG	57109762	57110385	IGFBP7	-	IGFBP7-AS1	kidney
chr4	57110040	AG	57109762	57110385	IGFBP7	-	IGFBP7-AS1	kidney
chr4	57110049	TC	57109762	57110385	IGFBP7	-	IGFBP7-AS1	brnprtl, kidney
chr4	57110052	TC	57109762	57110385	IGFBP7	-	IGFBP7-AS1	kidney
chr4	57110061	TC	57109762	57110385	IGFBP7	-	IGFBP7-AS1	brnprtl, kidney
chr4	57110062	TC	57109762	57110385	IGFBP7	-	IGFBP7-AS1	brnprtl, kidney
chr4	57110062	TC	57109762	57110385	IGFBP7	-	IGFBP7-AS1	brnprtl, kidney
chr4	57110063	TC	57109762	57110385	IGFBP7	-	IGFBP7-AS1	kidney
chr4	57110068	TC	57109762	57110385	IGFBP7	-	IGFBP7-AS1	brnprtl, kidney
chr4	57110068	TC	57109762	57110385	IGFBP7	-	IGFBP7-AS1	brnprtl, kidney
chr4	57110069	TC	57109762	57110385	IGFBP7	-	IGFBP7-AS1	brnprtl
chr4	57110075	TC	57109762	57110385	IGFBP7	-	IGFBP7-AS1	kidney
chr4	57110075	TC	57109762	57110385	IGFBP7	-	IGFBP7-AS1	brnprtl, kidney
chr4	57110087	TC	57109762	57110385	IGFBP7	-	IGFBP7-AS1	kidney
chr4	57110095	TC	57109762	57110385	IGFBP7	-	IGFBP7-AS1	kidney
chr4	65670016	AG	65669961	65670495	EPHA5	-	EPHA5-AS1	brnoccptl
chr4	65670040	TC	65669961	65670495	EPHA5	-	EPHA5-AS1	brnstrtm
chr4	65670044	TC	65669961	65670495	EPHA5	-	EPHA5-AS1	brnstrtm
chr4	65670049	AG	65669961	65670495	EPHA5	-	EPHA5-AS1	brnftl
chr4	65670051	AG	65669961	65670495	EPHA5	-	EPHA5-AS1	brnoccptl, brnftl
chr4	65670056	TC	65669961	65670495	EPHA5	-	EPHA5-AS1	brnstrtm
chr4	65670060	TC	65669961	65670495	EPHA5	-	EPHA5-AS1	brnstrtm
chr4	65670093	AG	65669961	65670495	EPHA5	-	EPHA5-AS1	brnoccptl
chr4	65670100	AG	65669961	65670495	EPHA5	-	EPHA5-AS1	brnoccptl
chr4	65670197	AG	65669961	65670495	EPHA5	-	EPHA5-AS1	brnftl
chr4	65670220	AG	65669961	65670495	EPHA5	-	EPHA5-AS1	brnftl
chr4	65670242	AG	65669961	65670495	EPHA5	-	EPHA5-AS1	brnftl
chr4	86159438	AG	86117912	86219926	MAPK10	-	MAPK10-AS1	brnfrntlcrtx
chr4	86159440	AG	86117912	86219926	MAPK10	-	MAPK10-AS1	brnfrntlcrtx
chr4	88726886	AG	88725955	88730103	FAM13A	-	FAM13A-AS1	kidney
chr4	88726923	AG	88725955	88730103	FAM13A	-	FAM13A-AS1	brnoccptl, brnftl, kidney
chr4	88726950	AG	88725955	88730103	FAM13A	-	FAM13A-AS1	brnoccptl
chr4	88726957	AG	88725955	88730103	FAM13A	-	FAM13A-AS1	brnftl
chr4	88726962	AG	88725955	88730103	FAM13A	-	FAM13A-AS1	brnoccptl
chr4	88727234	AG	88725955	88730103	FAM13A	-	FAM13A-AS1	brnftl
chr4	88727265	AG	88725955	88730103	FAM13A	-	FAM13A-AS1	brnftl
chr4	88727276	AG	88725955	88730103	FAM13A	-	FAM13A-AS1	brnftl
chr4	88727320	TC	88725955	88730103	FAM13A	-	FAM13A-AS1	brnoccptl
chr4	88727349	TC	88725955	88730103	FAM13A	-	FAM13A-AS1	brnoccptl
chr4	88727392	TC	88725955	88730103	FAM13A	-	FAM13A-AS1	brnfrntlcrtx
chr4	88727405	TC	88725955	88730103	FAM13A	-	FAM13A-AS1	brnfrntlcrtx
chr4	88727502	AG	88725955	88730103	FAM13A	-	FAM13A-AS1	kidney
chr4	88727546	AG	88725955	88730103	FAM13A	-	FAM13A-AS1	kidney
chr4	88727627	TC	88725955	88730103	FAM13A	-	FAM13A-AS1	brnftl
chr4	88727628	TC	88725955	88730103	FAM13A	-	FAM13A-AS1	brnftl
chr4	88727781	TC	88725955	88730103	FAM13A	-	FAM13A-AS1	brnftl
chr4	88727811	TC	88725955	88730103	FAM13A	-	FAM13A-AS1	brnftl
chr4	88727812	TC	88725955	88730103	FAM13A	-	FAM13A-AS1	brnftl
chr4	88727823	TC	88725955	88730103	FAM13A	-	FAM13A-AS1	brnftl
chr4	88728067	TC	88725955	88730103	FAM13A	-	FAM13A-AS1	brnoccptl
chr4	88728076	AG	88725955	88730103	FAM13A	-	FAM13A-AS1	brnoccptl
chr4	88728079	AG	88725955	88730103	FAM13A	-	FAM13A-AS1	brnoccptl
chr4	88728099	TC	88725955	88730103	FAM13A	-	FAM13A-AS1	brnoccptl
chr4	88728159	TC	88725955	88730103	FAM13A	-	FAM13A-AS1	brnoccptl
chr4	88728208	TC	88725955	88730103	FAM13A	-	FAM13A-AS1	brnoccptl
chr4	88728642	TC	88725955	88730103	FAM13A	-	FAM13A-AS1	brnftl
chr4	88728648	TC	88725955	88730103	FAM13A	-	FAM13A-AS1	brnftl
chr4	104490941	AG	104490849	104494901	CXXC4	-	CXXC4-AS1	brnoccptl
chr4	104490944	AG	104490849	104494901	CXXC4	-	CXXC4-AS1	brnoccptl
chr4	107910465	TC	107863473	107915047	SGMS2	+	CYP2U1-AS1	brnprtl
chr4	107910470	TC	107863473	107915047	SGMS2	+	CYP2U1-AS1	brnprtl
chr4	113049742	AG	112973272	113071962	ANK2	+	ANK2-AS1	brnftl
chr4	113049746	AG	112973272	113071962	ANK2	+	ANK2-AS1	brnftl
chr4	113049778	AG	112973272	113071962	ANK2	+	ANK2-AS1	brnftl
chr4	176320035	TC	176319966	176320458	SPCS3	+	SPCS3-AS1	kidney
chr4	176320062	TC	176319966	176320458	SPCS3	+	SPCS3-AS1	kidney
chr5	475570	AG	473236	480884	SLC9A3	-	SLC9A3-AS1	kidney
chr5	475576	AG	473236	480884	SLC9A3	-	SLC9A3-AS1	kidney
chr5	476228	AG	473236	480884	SLC9A3	-	SLC9A3-AS1	kidney
chr5	476257	AG	473236	480884	SLC9A3	-	SLC9A3-AS1	kidney
chr5	476267	TC	473236	480884	SLC9A3	-	SLC9A3-AS1	kidney
chr5	476303	TC	473236	480884	SLC9A3	-	SLC9A3-AS1	kidney
chr5	476583	TC	473236	480884	SLC9A3	-	SLC9A3-AS1	kidney
chr5	476593	TC	473236	480884	SLC9A3	-	SLC9A3-AS1	kidney
chr5	43602782	TC	43602692	43603230	NNT	+	NNT-AS1	brnprtl
chr5	43602785	TC	43602692	43603230	NNT	+	NNT-AS1	kidney
chr5	43602786	TC	43602692	43603230	NNT	+	NNT-AS1	kidney
chr5	43602821	TC	43602692	43603230	NNT	+	NNT-AS1	brnprtl
chr5	43602837	AG	43602692	43603230	NNT	+	NNT-AS1	kidney
chr5	43602843	AG	43602692	43603230	NNT	+	NNT-AS1	kidney
chr5	80960782	TC	80960363	80960907	RASGRF2	+	RASGRF2-AS1	brnprtl
chr5	80960787	TC	80960363	80960907	RASGRF2	+	RASGRF2-AS1	brnprtl
chr5	80960788	TC	80960363	80960907	RASGRF2	+	RASGRF2-AS1	brnprtl
chr5	81229740	TC	81201341	81230162	RASGRF2	+	CKMT2-AS1	brnoccptl
chr5	81229751	TC	81201341	81230162	RASGRF2	+	CKMT2-AS1	brnoccptl
chr5	83537206	TC	83531352	83581320	VCAN	+	VCAN-AS1	brnftl
chr5	83537208	TC	83531352	83581320	VCAN	+	VCAN-AS1	brnftl
chr5	83537255	AG	83531352	83581320	VCAN	+	VCAN-AS1	brnftl
chr5	83537291	AG	83531352	83581320	VCAN	+	VCAN-AS1	brnftl
chr5	83537321	TC	83531352	83581320	VCAN	+	VCAN-AS1	brnftl
chr5	83537350	TC	83531352	83581320	VCAN	+	VCAN-AS1	brnftl
chr5	83537471	TC	83531352	83581320	VCAN	+	VCAN-AS1	brnftl
chr5	83537514	TC	83531352	83581320	VCAN	+	VCAN-AS1	brnftl
chr5	83537520	TC	83531352	83581320	VCAN	+	VCAN-AS1	brnftl
chr5	83537536	AG	83531352	83581320	VCAN	+	VCAN-AS1	brnftl
chr5	83537550	AG	83531352	83581320	VCAN	+	VCAN-AS1	brnftl
chr5	83537554	AG	83531352	83581320	VCAN	+	VCAN-AS1	brnftl
chr5	83537576	AG	83531352	83581320	VCAN	+	VCAN-AS1	brnftl
chr5	83537578	AG	83531352	83581320	VCAN	+	VCAN-AS1	brnftl
chr5	83537734	TC	83531352	83581320	VCAN	+	VCAN-AS1	brnftl
chr5	83537773	TC	83531352	83581320	VCAN	+	VCAN-AS1	brnftl
chr5	83537777	TC	83531352	83581320	VCAN	+	VCAN-AS1	brnftl
chr5	83537812	AG	83531352	83581320	VCAN	+	VCAN-AS1	brnftl
chr5	83537815	AG	83531352	83581320	VCAN	+	VCAN-AS1	brnftl
chr5	83537915	AG	83531352	83581320	VCAN	+	VCAN-AS1	brnftl
chr5	83537932	AG	83531352	83581320	VCAN	+	VCAN-AS1	brnftl
chr5	83538102	TC	83531352	83581320	VCAN	+	VCAN-AS1	brnftl
chr5	83538121	AG	83531352	83581320	VCAN	+	VCAN-AS1	brnftl
chr5	83538134	AG	83531352	83581320	VCAN	+	VCAN-AS1	brnftl
chr5	83538136	TC	83531352	83581320	VCAN	+	VCAN-AS1	brnftl
chr5	83538176	AG	83531352	83581320	VCAN	+	VCAN-AS1	brnftl
chr5	83538196	TC	83531352	83581320	VCAN	+	VCAN-AS1	brnftl
chr5	83538203	AG	83531352	83581320	VCAN	+	VCAN-AS1	brnftl
chr5	83538216	TC	83531352	83581320	VCAN	+	VCAN-AS1	brnftl
chr5	83538263	TC	83531352	83581320	VCAN	+	VCAN-AS1	brnftl
chr5	83538293	TC	83531352	83581320	VCAN	+	VCAN-AS1	brnftl
chr5	83538886	TC	83531352	83581320	VCAN	+	VCAN-AS1	brnftl
chr5	83538924	TC	83531352	83581320	VCAN	+	VCAN-AS1	brnftl
chr5	83539216	TC	83531352	83581320	VCAN	+	VCAN-AS1	brnftl
chr5	83539254	TC	83531352	83581320	VCAN	+	VCAN-AS1	brnftl
chr5	83539265	TC	83531352	83581320	VCAN	+	VCAN-AS1	brnftl
chr5	83539335	AG	83531352	83581320	VCAN	+	VCAN-AS1	brnftl
chr5	83539342	AG	83531352	83581320	VCAN	+	VCAN-AS1	brnftl
chr5	83539765	TC	83531352	83581320	VCAN	+	VCAN-AS1	brnftl
chr5	83539790	TC	83531352	83581320	VCAN	+	VCAN-AS1	brnftl
chr5	83539821	TC	83531352	83581320	VCAN	+	VCAN-AS1	brnftl
chr5	83539822	TC	83531352	83581320	VCAN	+	VCAN-AS1	brnftl
chr5	83539830	TC	83531352	83581320	VCAN	+	VCAN-AS1	brnftl
chr5	83539855	TC	83531352	83581320	VCAN	+	VCAN-AS1	brnftl
chr5	83539864	TC	83531352	83581320	VCAN	+	VCAN-AS1	brnftl
chr5	83540516	AG	83531352	83581320	VCAN	+	VCAN-AS1	brnftl
chr5	83540518	AG	83531352	83581320	VCAN	+	VCAN-AS1	brnftl
chr5	83540520	TC	83531352	83581320	VCAN	+	VCAN-AS1	brnftl
chr5	83540522	TC	83531352	83581320	VCAN	+	VCAN-AS1	brnftl
chr5	83540546	TC	83531352	83581320	VCAN	+	VCAN-AS1	brnftl
chr5	83540558	AG	83531352	83581320	VCAN	+	VCAN-AS1	brnftl
chr5	83540617	AG	83531352	83581320	VCAN	+	VCAN-AS1	brnftl
chr5	83540633	AG	83531352	83581320	VCAN	+	VCAN-AS1	brnftl
chr5	83540648	AG	83531352	83581320	VCAN	+	VCAN-AS1	brnftl
chr5	83540686	TC	83531352	83581320	VCAN	+	VCAN-AS1	brnftl
chr5	83540691	TC	83531352	83581320	VCAN	+	VCAN-AS1	brnftl
chr5	83540717	TC	83531352	83581320	VCAN	+	VCAN-AS1	brnftl
chr5	83540767	AG	83531352	83581320	VCAN	+	VCAN-AS1	brnftl
chr5	83540785	AG	83531352	83581320	VCAN	+	VCAN-AS1	brnftl
chr5	83540796	AG	83531352	83581320	VCAN	+	VCAN-AS1	brnftl
chr5	83540962	AG	83531352	83581320	VCAN	+	VCAN-AS1	brnftl
chr5	83540967	TC	83531352	83581320	VCAN	+	VCAN-AS1	brnftl
chr5	83540992	AG	83531352	83581320	VCAN	+	VCAN-AS1	brnftl
chr5	83541005	TC	83531352	83581320	VCAN	+	VCAN-AS1	brnftl
chr5	83541034	TC	83531352	83581320	VCAN	+	VCAN-AS1	brnftl
chr5	83541077	TC	83531352	83581320	VCAN	+	VCAN-AS1	brnftl
chr5	83541564	TC	83531352	83581320	VCAN	+	VCAN-AS1	brnftl
chr5	83541581	TC	83531352	83581320	VCAN	+	VCAN-AS1	brnftl
chr5	88718287	AG	88717117	88779088	MEF2C	-	MEF2C-AS2	brnftl
chr5	88718330	AG	88717117	88779088	MEF2C	-	MEF2C-AS2	brnftl
chr5	88718354	AG	88717117	88779088	MEF2C	-	MEF2C-AS2	brnftl
chr5	88718372	AG	88717117	88779088	MEF2C	-	MEF2C-AS2	brnftl
chr5	88718376	AG	88717117	88779088	MEF2C	-	MEF2C-AS2	brnftl
chr5	88718388	AG	88717117	88779088	MEF2C	-	MEF2C-AS2	brnftl
chr5	88718401	AG	88717117	88779088	MEF2C	-	MEF2C-AS2	brnftl
chr5	88718409	AG	88717117	88779088	MEF2C	-	MEF2C-AS2	brnftl
chr5	88718420	AG	88717117	88779088	MEF2C	-	MEF2C-AS2	brnftl
chr5	88718469	AG	88717117	88779088	MEF2C	-	MEF2C-AS2	brnftl
chr5	88718472	TC	88717117	88779088	MEF2C	-	MEF2C-AS2	brnftl
chr5	88718475	TC	88717117	88779088	MEF2C	-	MEF2C-AS2	brnftl
chr5	88718498	AG	88717117	88779088	MEF2C	-	MEF2C-AS2	brnftl
chr5	88718518	AG	88717117	88779088	MEF2C	-	MEF2C-AS2	brnftl
chr5	88718573	TC	88717117	88779088	MEF2C	-	MEF2C-AS2	brnftl
chr5	88718575	AG	88717117	88779088	MEF2C	-	MEF2C-AS2	brnftl
chr5	88718581	TC	88717117	88779088	MEF2C	-	MEF2C-AS2	brnftl
chr5	88718623	AG	88717117	88779088	MEF2C	-	MEF2C-AS2	brnftl
chr5	88718629	AG	88717117	88779088	MEF2C	-	MEF2C-AS2	brnftl
chr5	88718647	AG	88717117	88779088	MEF2C	-	MEF2C-AS2	brnftl
chr5	88718656	AG	88717117	88779088	MEF2C	-	MEF2C-AS2	brnftl
chr5	88718660	TC	88717117	88779088	MEF2C	-	MEF2C-AS2	brnftl
chr5	88718666	AG	88717117	88779088	MEF2C	-	MEF2C-AS2	brnftl
chr5	88718675	AG	88717117	88779088	MEF2C	-	MEF2C-AS2	brnftl
chr5	88718688	AG	88717117	88779088	MEF2C	-	MEF2C-AS2	brnftl
chr5	88718694	AG	88717117	88779088	MEF2C	-	MEF2C-AS2	brnftl
chr5	88718698	AG	88717117	88779088	MEF2C	-	MEF2C-AS2	brnftl
chr5	88718708	TC	88717117	88779088	MEF2C	-	MEF2C-AS2	brnftl
chr5	88718709	TC	88717117	88779088	MEF2C	-	MEF2C-AS2	brnftl
chr5	88718711	AG	88717117	88779088	MEF2C	-	MEF2C-AS2	brnftl
chr5	88718719	AG	88717117	88779088	MEF2C	-	MEF2C-AS2	brnftl
chr5	88718725	AG	88717117	88779088	MEF2C	-	MEF2C-AS2	brnftl
chr5	88718726	AG	88717117	88779088	MEF2C	-	MEF2C-AS2	brnftl
chr5	88718732	AG	88717117	88779088	MEF2C	-	MEF2C-AS2	brnftl
[truncated: 3,624 more rows]

## Sheet: Table legend
TABLE LEGEND
Chromosome	Chromosome
Position	Editing event position (according to Grch38 assembly)
Sub_type	A2G or T2C editing event
Overlap_start	Protein coding gene/Antisense Overlap start coordinate (minimum overlapping fractions is 300bp)
Overlap_end	Protein coding gene/Antisense Overlap end coordinate (minimum overlapping fractions is 300bp)
Gene_Name	Protein coding gene according to gencode.v38.annotation.gtf https://ftp.ebi.ac.uk/pub/databases/gencode/Gencode_human/release_38/gencode.v38.annotation.gtf.gz
Gene_strand	Strand of the protein coding gene
Antisense_gene_name	Antisense gene according to gencode.v38.annotation.gtf https://ftp.ebi.ac.uk/pub/databases/gencode/Gencode_human/release_38/gencode.v38.annotation.gtf.gz
Tissue(s)	RNAAtlas Tissue(s) in which (whose) the editing event has been detected:
	RNAAtlas300 brnftl --> Fetal brain
	RNAAtlas285 kidney --> Kidney
	RNAAtlas294 brncbllm --> Brain cerebellum
	RNAAtlas296 brnfrntlcrtx --> Brain Frontal Cortex
	RNAAtlas297 brnstrtm --> Brain striatum
	RNAAtlas298 brnoccptl --> Brain occipital
	RNAAtlas299 brnprtl --> Brain parietal
